# Supplementary material for: Corrosion of dental alloys in artificial saliva with Streptococcus mutans
Source: PLoS One. 2017 Mar 28;12(3):e0174440. doi: 10.1371/journal.pone.0174440 (PMC5370117; doi:10.1371/journal.pone.0174440)
Supplement: S1 File — (XLSX) [file pone.0174440.s001.xlsx]

## Sheet: fig 1 raw data
CoCr without S.mutans			CoCr with S.mutans			NiCr without S.mutans			NiCr with S.mutans
0	-0.22381		0	-0.21894		0	-0.2514		0	-0.27368
2	-0.22369		2	-0.21891		2	-0.25128		2	-0.27338
4	-0.22356		4	-0.21891		4	-0.25128		4	-0.27312
6	-0.22344		6	-0.21893		6	-0.25132		6	-0.27285
8	-0.22331		8	-0.21893		8	-0.25156		8	-0.2726
10	-0.22319		10	-0.21893		10	-0.25158		10	-0.27234
12	-0.22307		12	-0.21894		12	-0.25183		12	-0.27207
14	-0.22297		14	-0.21892		14	-0.25193		14	-0.27179
16	-0.22285		16	-0.21893		16	-0.25197		16	-0.27149
18	-0.2227		18	-0.21893		18	-0.25187		18	-0.2712
20	-0.22255		20	-0.21893		20	-0.2517		20	-0.27092
22	-0.22242		22	-0.21891		22	-0.25169		22	-0.27068
24	-0.22228		24	-0.2189		24	-0.25174		24	-0.27042
26	-0.22213		26	-0.21891		26	-0.25164		26	-0.27018
28	-0.222		28	-0.21894		28	-0.25165		28	-0.26994
30	-0.22186		30	-0.21893		30	-0.25177		30	-0.26972
32	-0.22173		32	-0.21894		32	-0.25159		32	-0.26947
34	-0.22159		34	-0.21897		34	-0.2516		34	-0.26926
36	-0.22147		36	-0.21896		36	-0.2519		36	-0.26903
38	-0.22139		38	-0.21897		38	-0.25218		38	-0.26882
40	-0.22126		40	-0.21896		40	-0.25205		40	-0.26861
42	-0.22115		42	-0.21896		42	-0.25212		42	-0.26841
44	-0.22105		44	-0.21894		44	-0.25212		44	-0.2682
46	-0.22094		46	-0.21894		46	-0.25219		46	-0.26799
48	-0.22084		48	-0.21895		48	-0.25232		48	-0.2678
50	-0.22072		50	-0.21898		50	-0.25235		50	-0.2676
52	-0.22063		52	-0.219		52	-0.25244		52	-0.26741
54	-0.22051		54	-0.21901		54	-0.25213		54	-0.26721
56	-0.22039		56	-0.21902		56	-0.25223		56	-0.26702
58	-0.22029		58	-0.21901		58	-0.25253		58	-0.26681
60	-0.22017		60	-0.21903		60	-0.25255		60	-0.26659
62	-0.22006		62	-0.21904		62	-0.25251		62	-0.26636
64	-0.21996		64	-0.21907		64	-0.25244		64	-0.26613
66	-0.21985		66	-0.21907		66	-0.25239		66	-0.26593
68	-0.21975		68	-0.21909		68	-0.25256		68	-0.26572
70	-0.21964		70	-0.21908		70	-0.25244		70	-0.26554
72	-0.21954		72	-0.21909		72	-0.25242		72	-0.26537
74	-0.21942		74	-0.21911		74	-0.25279		74	-0.26519
76	-0.21933		76	-0.21913		76	-0.25265		76	-0.26503
78	-0.21923		78	-0.21912		78	-0.25261		78	-0.26485
80	-0.21912		80	-0.21915		80	-0.25265		80	-0.26469
82	-0.21903		82	-0.21916		82	-0.25267		82	-0.26452
84	-0.21892		84	-0.21917		84	-0.25278		84	-0.26436
86	-0.21882		86	-0.21919		86	-0.25299		86	-0.26417
88	-0.2187		88	-0.21919		88	-0.25323		88	-0.264
90	-0.21859		90	-0.2192		90	-0.25293		90	-0.26384
92	-0.21847		92	-0.21923		92	-0.25314		92	-0.26369
94	-0.21838		94	-0.2192		94	-0.25343		94	-0.26355
96	-0.21827		96	-0.21922		96	-0.25376		96	-0.26338
98	-0.21816		98	-0.21924		98	-0.25384		98	-0.26323
100	-0.21806		100	-0.21925		100	-0.25374		100	-0.26308
102	-0.21795		102	-0.21926		102	-0.2539		102	-0.26292
104	-0.21784		104	-0.21927		104	-0.2541		104	-0.26275
106	-0.21773		106	-0.21926		106	-0.25413		106	-0.2626
108	-0.21761		108	-0.21922		108	-0.25429		108	-0.26243
110	-0.21749		110	-0.21925		110	-0.25431		110	-0.26228
112	-0.21737		112	-0.21926		112	-0.25439		112	-0.26211
114	-0.21727		114	-0.2193		114	-0.25442		114	-0.26195
116	-0.21715		116	-0.21932		116	-0.25421		116	-0.26179
118	-0.21704		118	-0.21932		118	-0.25416		118	-0.26161
120	-0.21695		120	-0.21932		120	-0.25404		120	-0.26147
122	-0.21684		122	-0.21934		122	-0.25405		122	-0.2613
124	-0.21674		124	-0.21935		124	-0.25404		124	-0.26114
126	-0.21664		126	-0.21935		126	-0.2542		126	-0.261
128	-0.21654		128	-0.21937		128	-0.25415		128	-0.26085
130	-0.21644		130	-0.21936		130	-0.25395		130	-0.26072
132	-0.21636		132	-0.21939		132	-0.25399		132	-0.26058
134	-0.21625		134	-0.21941		134	-0.25383		134	-0.26045
136	-0.21617		136	-0.21941		136	-0.25389		136	-0.26034
138	-0.21608		138	-0.21943		138	-0.25399		138	-0.26021
140	-0.21598		140	-0.21942		140	-0.25417		140	-0.26007
142	-0.21589		142	-0.21943		142	-0.25421		142	-0.25995
144	-0.21579		144	-0.21946		144	-0.25416		144	-0.25983
146	-0.2157		146	-0.21947		146	-0.25402		146	-0.25971
148	-0.21562		148	-0.21948		148	-0.25433		148	-0.25958
150	-0.21553		150	-0.21946		150	-0.25414		150	-0.25945
152	-0.21545		152	-0.21949		152	-0.25404		152	-0.25933
154	-0.21535		154	-0.21951		154	-0.25438		154	-0.25921
156	-0.21525		156	-0.21952		156	-0.25449		156	-0.25908
158	-0.21516		158	-0.21954		158	-0.25437		158	-0.25895
160	-0.21508		160	-0.21956		160	-0.25437		160	-0.25883
162	-0.215		162	-0.21956		162	-0.25426		162	-0.25872
164	-0.2149		164	-0.21958		164	-0.25412		164	-0.25859
166	-0.2148		166	-0.21959		166	-0.2543		166	-0.25847
168	-0.21474		168	-0.21959		168	-0.25444		168	-0.25835
170	-0.21465		170	-0.2196		170	-0.25437		170	-0.25822
172	-0.21455		172	-0.21963		172	-0.25447		172	-0.25809
174	-0.21447		174	-0.21965		174	-0.25444		174	-0.25798
176	-0.21438		176	-0.21969		176	-0.25452		176	-0.25786
178	-0.21429		178	-0.21969		178	-0.2545		178	-0.25776
180	-0.2142		180	-0.21968		180	-0.25436		180	-0.25765
182	-0.21411		182	-0.21971		182	-0.25436		182	-0.25753
184	-0.21402		184	-0.21972		184	-0.2543		184	-0.25742
186	-0.21391		186	-0.21971		186	-0.25428		186	-0.25732
188	-0.21381		188	-0.21974		188	-0.25458		188	-0.25721
190	-0.21374		190	-0.21974		190	-0.25464		190	-0.25709
192	-0.21365		192	-0.21976		192	-0.25465		192	-0.25698
194	-0.21358		194	-0.21977		194	-0.25448		194	-0.25687
196	-0.21348		196	-0.21979		196	-0.25458		196	-0.25673
198	-0.21339		198	-0.21979		198	-0.25462		198	-0.25661
200	-0.21332		200	-0.21977		200	-0.25455		200	-0.25649
202	-0.21323		202	-0.21981		202	-0.25457		202	-0.25638
204	-0.21315		204	-0.21984		204	-0.25458		204	-0.25628
206	-0.21306		206	-0.21986		206	-0.25466		206	-0.25618
208	-0.21298		208	-0.21988		208	-0.25475		208	-0.25607
210	-0.21289		210	-0.21991		210	-0.25474		210	-0.25597
212	-0.21278		212	-0.21994		212	-0.25471		212	-0.25588
214	-0.21269		214	-0.21995		214	-0.25485		214	-0.25578
216	-0.21259		216	-0.21997		216	-0.25476		216	-0.25569
218	-0.21251		218	-0.21999		218	-0.25464		218	-0.25559
220	-0.21239		220	-0.22001		220	-0.25474		220	-0.25549
222	-0.2123		222	-0.22001		222	-0.25486		222	-0.2554
224	-0.2122		224	-0.22001		224	-0.25498		224	-0.25529
226	-0.21211		226	-0.22002		226	-0.25475		226	-0.25521
228	-0.21202		228	-0.22		228	-0.25496		228	-0.25513
230	-0.21193		230	-0.22		230	-0.25504		230	-0.25504
232	-0.21184		232	-0.22005		232	-0.25503		232	-0.25494
234	-0.21177		234	-0.22009		234	-0.25508		234	-0.25484
236	-0.21169		236	-0.2201		236	-0.25516		236	-0.25476
238	-0.2116		238	-0.22012		238	-0.25508		238	-0.25466
240	-0.21154		240	-0.22014		240	-0.25508		240	-0.25457
242	-0.21146		242	-0.22012		242	-0.25517		242	-0.25447
244	-0.21138		244	-0.22013		244	-0.25511		244	-0.25438
246	-0.2113		246	-0.22013		246	-0.25526		246	-0.25429
248	-0.21123		248	-0.22015		248	-0.25524		248	-0.2542
250	-0.21115		250	-0.22019		250	-0.2553		250	-0.25411
252	-0.21109		252	-0.22023		252	-0.25546		252	-0.25403
254	-0.211		254	-0.22026		254	-0.25569		254	-0.25394
256	-0.21091		256	-0.22027		256	-0.25558		256	-0.25385
258	-0.21085		258	-0.22028		258	-0.25563		258	-0.25377
260	-0.21076		260	-0.22029		260	-0.25553		260	-0.25368
262	-0.2107		262	-0.22031		262	-0.25548		262	-0.2536
264	-0.21063		264	-0.22031		264	-0.25559		264	-0.25351
266	-0.21054		266	-0.2203		266	-0.25557		266	-0.25344
268	-0.21046		268	-0.22031		268	-0.25539		268	-0.25335
270	-0.21038		270	-0.2203		270	-0.25528		270	-0.25328
272	-0.2103		272	-0.2203		272	-0.25534		272	-0.2532
274	-0.21021		274	-0.22031		274	-0.2551		274	-0.25313
276	-0.21011		276	-0.22032		276	-0.25527		276	-0.25307
278	-0.21003		278	-0.22034		278	-0.25544		278	-0.25299
280	-0.20995		280	-0.22035		280	-0.25554		280	-0.25292
282	-0.20986		282	-0.22036		282	-0.25561		282	-0.25284
284	-0.20978		284	-0.22036		284	-0.25558		284	-0.25277
286	-0.20969		286	-0.22036		286	-0.25556		286	-0.2527
288	-0.20962		288	-0.22038		288	-0.2555		288	-0.25262
290	-0.20954		290	-0.22039		290	-0.2554		290	-0.25255
292	-0.20947		292	-0.22039		292	-0.25547		292	-0.25248
294	-0.20941		294	-0.22039		294	-0.25537		294	-0.2524
296	-0.20934		296	-0.2204		296	-0.25538		296	-0.25232
298	-0.20926		298	-0.2204		298	-0.25552		298	-0.25224
300	-0.20918		300	-0.22041		300	-0.25561		300	-0.25218
302	-0.20911		302	-0.22044		302	-0.25567		302	-0.25208
304	-0.20903		304	-0.22046		304	-0.25584		304	-0.252
306	-0.20897		306	-0.22048		306	-0.25604		306	-0.25191
308	-0.2089		308	-0.22049		308	-0.25619		308	-0.25182
310	-0.20883		310	-0.22052		310	-0.2562		310	-0.25173
312	-0.20876		312	-0.22055		312	-0.256		312	-0.25164
314	-0.20869		314	-0.22057		314	-0.25578		314	-0.25157
316	-0.20864		316	-0.22061		316	-0.25601		316	-0.25148
318	-0.20855		318	-0.22063		318	-0.25602		318	-0.25141
320	-0.20849		320	-0.22064		320	-0.25606		320	-0.25133
322	-0.20843		322	-0.22066		322	-0.25593		322	-0.25127
324	-0.20834		324	-0.22068		324	-0.256		324	-0.25118
326	-0.20827		326	-0.2207		326	-0.2562		326	-0.25112
328	-0.20818		328	-0.22069		328	-0.25628		328	-0.25104
330	-0.20811		330	-0.22069		330	-0.25624		330	-0.25098
332	-0.20805		332	-0.22067		332	-0.25621		332	-0.25091
334	-0.20797		334	-0.22065		334	-0.25613		334	-0.25085
336	-0.20789		336	-0.22064		336	-0.25629		336	-0.25078
338	-0.20782		338	-0.22065		338	-0.2563		338	-0.25072
340	-0.20773		340	-0.22064		340	-0.25632		340	-0.25066
342	-0.20766		342	-0.22067		342	-0.25624		342	-0.25058
344	-0.20759		344	-0.2207		344	-0.25617		344	-0.25051
346	-0.20753		346	-0.22072		346	-0.25623		346	-0.25045
348	-0.20744		348	-0.22075		348	-0.25626		348	-0.25038
350	-0.20737		350	-0.22076		350	-0.25631		350	-0.25032
352	-0.2073		352	-0.22077		352	-0.25651		352	-0.25026
354	-0.20719		354	-0.22079		354	-0.25651		354	-0.25019
356	-0.20713		356	-0.22079		356	-0.25652		356	-0.25013
358	-0.20705		358	-0.22079		358	-0.25655		358	-0.25007
360	-0.20698		360	-0.2208		360	-0.2564		360	-0.25
362	-0.20693		362	-0.22081		362	-0.25655		362	-0.24994
364	-0.20684		364	-0.22081		364	-0.25664		364	-0.24988
366	-0.20678		366	-0.22081		366	-0.25667		366	-0.24982
368	-0.20672		368	-0.22082		368	-0.25668		368	-0.24976
370	-0.20664		370	-0.22083		370	-0.25664		370	-0.24969
372	-0.20657		372	-0.22084		372	-0.25666		372	-0.24965
374	-0.2065		374	-0.22085		374	-0.25687		374	-0.24959
376	-0.20643		376	-0.22087		376	-0.25688		376	-0.24954
378	-0.20636		378	-0.22087		378	-0.25673		378	-0.24948
380	-0.20629		380	-0.22089		380	-0.2566		380	-0.24942
382	-0.20624		382	-0.22089		382	-0.25663		382	-0.24936
384	-0.20615		384	-0.2209		384	-0.25679		384	-0.24931
386	-0.20608		386	-0.2209		386	-0.25681		386	-0.24924
388	-0.20601		388	-0.22092		388	-0.25684		388	-0.24919
390	-0.20594		390	-0.22093		390	-0.25671		390	-0.24914
392	-0.20588		392	-0.22096		392	-0.25672		392	-0.24908
394	-0.20582		394	-0.22098		394	-0.25652		394	-0.24902
396	-0.20573		396	-0.221		396	-0.25655		396	-0.24897
398	-0.20567		398	-0.22103		398	-0.2566		398	-0.24891
400	-0.2056		400	-0.22103		400	-0.25656		400	-0.24886
402	-0.20554		402	-0.22104		402	-0.25649		402	-0.24881
404	-0.20547		404	-0.22105		404	-0.25674		404	-0.24877
406	-0.2054		406	-0.22108		406	-0.25691		406	-0.24872
408	-0.20534		408	-0.22109		408	-0.25671		408	-0.24867
410	-0.20528		410	-0.22111		410	-0.25673		410	-0.24861
412	-0.20522		412	-0.22111		412	-0.25693		412	-0.24857
414	-0.20514		414	-0.22111		414	-0.25684		414	-0.24852
416	-0.20509		416	-0.22111		416	-0.25684		416	-0.24845
418	-0.20501		418	-0.22111		418	-0.25675		418	-0.24841
420	-0.20495		420	-0.22112		420	-0.25703		420	-0.24837
422	-0.20487		422	-0.22112		422	-0.25684		422	-0.24833
424	-0.20481		424	-0.22113		424	-0.25703		424	-0.24828
426	-0.20475		426	-0.22114		426	-0.25702		426	-0.24823
428	-0.20467		428	-0.22116		428	-0.25697		428	-0.24818
430	-0.20462		430	-0.22116		430	-0.25695		430	-0.24814
432	-0.20457		432	-0.22117		432	-0.25697		432	-0.24808
434	-0.20452		434	-0.22117		434	-0.25692		434	-0.24804
436	-0.20447		436	-0.2212		436	-0.25712		436	-0.24798
438	-0.2044		438	-0.22122		438	-0.25711		438	-0.24793
440	-0.20435		440	-0.22125		440	-0.25727		440	-0.24788
442	-0.20429		442	-0.22128		442	-0.25734		442	-0.24784
444	-0.20423		444	-0.22129		444	-0.25731		444	-0.2478
446	-0.20418		446	-0.22129		446	-0.25741		446	-0.24775
448	-0.20412		448	-0.22129		448	-0.25738		448	-0.2477
450	-0.20407		450	-0.22129		450	-0.25736		450	-0.24765
452	-0.20402		452	-0.2213		452	-0.25727		452	-0.24761
454	-0.20397		454	-0.2213		454	-0.25729		454	-0.24756
456	-0.20391		456	-0.22128		456	-0.2573		456	-0.24751
458	-0.20386		458	-0.22129		458	-0.25729		458	-0.24748
460	-0.20382		460	-0.22129		460	-0.25729		460	-0.24742
462	-0.20376		462	-0.2213		462	-0.25734		462	-0.24738
464	-0.2037		464	-0.22131		464	-0.25744		464	-0.24733
466	-0.20366		466	-0.22133		466	-0.25738		466	-0.24729
468	-0.2036		468	-0.22133		468	-0.25737		468	-0.24725
470	-0.20354		470	-0.22134		470	-0.25735		470	-0.2472
472	-0.20349		472	-0.22134		472	-0.25744		472	-0.24715
474	-0.20344		474	-0.22134		474	-0.25737		474	-0.2471
476	-0.20339		476	-0.22135		476	-0.25747		476	-0.24705
478	-0.20332		478	-0.22136		478	-0.25753		478	-0.24699
480	-0.20329		480	-0.22136		480	-0.25758		480	-0.24692
482	-0.20323		482	-0.22135		482	-0.25758		482	-0.24686
484	-0.20316		484	-0.22135		484	-0.25763		484	-0.2468
486	-0.20311		486	-0.22137		486	-0.25764		486	-0.24676
488	-0.20305		488	-0.22138		488	-0.25758		488	-0.24671
490	-0.20299		490	-0.2214		490	-0.25765		490	-0.24666
492	-0.20292		492	-0.22142		492	-0.25768		492	-0.2466
494	-0.20288		494	-0.22147		494	-0.25765		494	-0.24655
496	-0.20281		496	-0.22148		496	-0.25763		496	-0.24651
498	-0.20274		498	-0.2215		498	-0.25776		498	-0.24645
500	-0.20268		500	-0.2215		500	-0.25777		500	-0.24641
502	-0.20261		502	-0.22153		502	-0.25778		502	-0.24637
504	-0.20253		504	-0.22152		504	-0.25777		504	-0.24632
506	-0.20246		506	-0.22152		506	-0.25775		506	-0.24628
508	-0.2024		508	-0.22152		508	-0.25775		508	-0.24624
510	-0.20233		510	-0.22151		510	-0.25777		510	-0.2462
512	-0.20227		512	-0.22151		512	-0.25781		512	-0.24615
514	-0.2022		514	-0.22151		514	-0.25789		514	-0.24612
516	-0.20213		516	-0.22149		516	-0.25786		516	-0.24607
518	-0.20206		518	-0.22148		518	-0.25792		518	-0.24604
520	-0.20203		520	-0.22149		520	-0.25798		520	-0.246
522	-0.20198		522	-0.22149		522	-0.25794		522	-0.24596
524	-0.20192		524	-0.22149		524	-0.25794		524	-0.24593
526	-0.20186		526	-0.22151		526	-0.25788		526	-0.24588
528	-0.20181		528	-0.22152		528	-0.25797		528	-0.24585
530	-0.20175		530	-0.22154		530	-0.2577		530	-0.24582
532	-0.2017		532	-0.22156		532	-0.25765		532	-0.24578
534	-0.20166		534	-0.22156		534	-0.25764		534	-0.24574
536	-0.2016		536	-0.22158		536	-0.25768		536	-0.2457
538	-0.20155		538	-0.2216		538	-0.25765		538	-0.24566
540	-0.20152		540	-0.22161		540	-0.25738		540	-0.24563
542	-0.20147		542	-0.22162		542	-0.2575		542	-0.2456
544	-0.20142		544	-0.22163		544	-0.25758		544	-0.24556
546	-0.20138		546	-0.22163		546	-0.25749		546	-0.24553
548	-0.20133		548	-0.22165		548	-0.2576		548	-0.24549
550	-0.20129		550	-0.22165		550	-0.25764		550	-0.24546
552	-0.20124		552	-0.22169		552	-0.25765		552	-0.24541
554	-0.2012		554	-0.22171		554	-0.25765		554	-0.24537
556	-0.20115		556	-0.22173		556	-0.25766		556	-0.24533
558	-0.20111		558	-0.22176		558	-0.25773		558	-0.24529
560	-0.20107		560	-0.22176		560	-0.25772		560	-0.24525
562	-0.20102		562	-0.22176		562	-0.25775		562	-0.2452
564	-0.20097		564	-0.22176		564	-0.25764		564	-0.24517
566	-0.20092		566	-0.22177		566	-0.25761		566	-0.24513
568	-0.20087		568	-0.22175		568	-0.25781		568	-0.24509
570	-0.20082		570	-0.22176		570	-0.25792		570	-0.24505
572	-0.20076		572	-0.22175		572	-0.25777		572	-0.24502
574	-0.20072		574	-0.22176		574	-0.2578		574	-0.24498
576	-0.20069		576	-0.22177		576	-0.25805		576	-0.24494
578	-0.20064		578	-0.22178		578	-0.25804		578	-0.24491
580	-0.2006		580	-0.22179		580	-0.25773		580	-0.24489
582	-0.20056		582	-0.22182		582	-0.2576		582	-0.24486
584	-0.2005		584	-0.22184		584	-0.25759		584	-0.24482
586	-0.20046		586	-0.22185		586	-0.25767		586	-0.2448
588	-0.20043		588	-0.22185		588	-0.25771		588	-0.24476
590	-0.20038		590	-0.22187		590	-0.2579		590	-0.24472
592	-0.20032		592	-0.22187		592	-0.25784		592	-0.2447
594	-0.20027		594	-0.22189		594	-0.25766		594	-0.24467
596	-0.20023		596	-0.2219		596	-0.25771		596	-0.24463
598	-0.20019		598	-0.22186		598	-0.2576		598	-0.24461
600	-0.20015		600	-0.22186		600	-0.25755		600	-0.24457
602	-0.2001		602	-0.2219		602	-0.25773		602	-0.24455
604	-0.20006		604	-0.22192		604	-0.25757		604	-0.24452
606	-0.20001		606	-0.22195		606	-0.25782		606	-0.24449
608	-0.19998		608	-0.22196		608	-0.25778		608	-0.24446
610	-0.19994		610	-0.22197		610	-0.25806		610	-0.24443
612	-0.1999		612	-0.22198		612	-0.25809		612	-0.24439
614	-0.19985		614	-0.22199		614	-0.25829		614	-0.24435
616	-0.19981		616	-0.222		616	-0.25825		616	-0.24433
618	-0.19976		618	-0.22199		618	-0.2583		618	-0.2443
620	-0.19972		620	-0.22199		620	-0.25795		620	-0.24426
622	-0.19968		622	-0.22201		622	-0.2581		622	-0.24425
624	-0.19964		624	-0.22202		624	-0.25819		624	-0.24421
626	-0.19962		626	-0.22201		626	-0.25821		626	-0.24418
628	-0.19958		628	-0.222		628	-0.25813		628	-0.24416
630	-0.19954		630	-0.22202		630	-0.25803		630	-0.24412
632	-0.1995		632	-0.22204		632	-0.25785		632	-0.2441
634	-0.19946		634	-0.22204		634	-0.25785		634	-0.24406
636	-0.19942		636	-0.22204		636	-0.25806		636	-0.24403
638	-0.19937		638	-0.22208		638	-0.25806		638	-0.24401
640	-0.19932		640	-0.22209		640	-0.25797		640	-0.24398
642	-0.19929		642	-0.22211		642	-0.25823		642	-0.24394
644	-0.19925		644	-0.22213		644	-0.25794		644	-0.24393
646	-0.19921		646	-0.22214		646	-0.25783		646	-0.24389
648	-0.19917		648	-0.22213		648	-0.2581		648	-0.24387
650	-0.19914		650	-0.22219		650	-0.25806		650	-0.24385
652	-0.1991		652	-0.22222		652	-0.25787		652	-0.24382
654	-0.19905		654	-0.22219		654	-0.25801		654	-0.24379
656	-0.19901		656	-0.2222		656	-0.25782		656	-0.24376
658	-0.19898		658	-0.22225		658	-0.25786		658	-0.24373
660	-0.19893		660	-0.22226		660	-0.2578		660	-0.2437
662	-0.19889		662	-0.22229		662	-0.25785		662	-0.24354
664	-0.19884		664	-0.2223		664	-0.25792		664	-0.24286
666	-0.19879		666	-0.22233		666	-0.25789		666	-0.24291
668	-0.19876		668	-0.22234		668	-0.25774		668	-0.24298
670	-0.19871		670	-0.22235		670	-0.25804		670	-0.24297
672	-0.19867		672	-0.22231		672	-0.25775		672	-0.24296
674	-0.19863		674	-0.2223		674	-0.25775		674	-0.24296
676	-0.19858		676	-0.22231		676	-0.25822		676	-0.24295
678	-0.19853		678	-0.22234		678	-0.25827		678	-0.24292
680	-0.19849		680	-0.22233		680	-0.25813		680	-0.2429
682	-0.19844		682	-0.22233		682	-0.25818		682	-0.24289
684	-0.19841		684	-0.22233		684	-0.25849		684	-0.24286
686	-0.19837		686	-0.22234		686	-0.25859		686	-0.24283
688	-0.19832		688	-0.22233		688	-0.25858		688	-0.24281
690	-0.19828		690	-0.22232		690	-0.25862		690	-0.24277
692	-0.19823		692	-0.22234		692	-0.25859		692	-0.24276
694	-0.19818		694	-0.22232		694	-0.25858		694	-0.24272
696	-0.19814		696	-0.22233		696	-0.25836		696	-0.24269
698	-0.19809		698	-0.22233		698	-0.25834		698	-0.24268
700	-0.19804		700	-0.22234		700	-0.25851		700	-0.24265
702	-0.19801		702	-0.22234		702	-0.25857		702	-0.24261
704	-0.19797		704	-0.22232		704	-0.25848		704	-0.24258
706	-0.19794		706	-0.22233		706	-0.25861		706	-0.24256
708	-0.19789		708	-0.22231		708	-0.25869		708	-0.24252
710	-0.19785		710	-0.22234		710	-0.25867		710	-0.2425
712	-0.19781		712	-0.22235		712	-0.25875		712	-0.24247
714	-0.19778		714	-0.22235		714	-0.25876		714	-0.24244
716	-0.19773		716	-0.22238		716	-0.25875		716	-0.2424
718	-0.1977		718	-0.22238		718	-0.25868		718	-0.24237
720	-0.19765		720	-0.22239		720	-0.25861		720	-0.24234
722	-0.1976		722	-0.2224		722	-0.25859		722	-0.24231
724	-0.19756		724	-0.22239		724	-0.25867		724	-0.24228
726	-0.19752		726	-0.22243		726	-0.25863		726	-0.24224
728	-0.19749		728	-0.22242		728	-0.25872		728	-0.24222
730	-0.19745		730	-0.22244		730	-0.2587		730	-0.24219
732	-0.1974		732	-0.22244		732	-0.25872		732	-0.24216
734	-0.19736		734	-0.22249		734	-0.25875		734	-0.24213
736	-0.19732		736	-0.2225		736	-0.25877		736	-0.24211
738	-0.19728		738	-0.22251		738	-0.2587		738	-0.24208
740	-0.19724		740	-0.22253		740	-0.25879		740	-0.24206
742	-0.1972		742	-0.22256		742	-0.25876		742	-0.24203
744	-0.19716		744	-0.22257		744	-0.25879		744	-0.242
746	-0.19713		746	-0.22257		746	-0.25891		746	-0.24197
748	-0.1971		748	-0.22254		748	-0.25889		748	-0.24193
750	-0.19705		750	-0.22256		750	-0.25894		750	-0.24193
752	-0.19702		752	-0.22257		752	-0.2587		752	-0.24188
754	-0.19699		754	-0.22256		754	-0.25882		754	-0.24185
756	-0.19694		756	-0.22256		756	-0.25888		756	-0.24184
758	-0.19691		758	-0.22257		758	-0.25888		758	-0.2418
760	-0.19687		760	-0.22257		760	-0.25883		760	-0.24176
762	-0.19683		762	-0.22256		762	-0.25862		762	-0.24175
764	-0.19679		764	-0.22259		764	-0.25866		764	-0.24171
766	-0.19676		766	-0.2226		766	-0.25885		766	-0.24168
768	-0.19674		768	-0.2226		768	-0.25901		768	-0.24165
770	-0.19672		770	-0.22265		770	-0.25889		770	-0.24163
772	-0.19668		772	-0.22267		772	-0.2588		772	-0.24161
774	-0.19664		774	-0.22267		774	-0.25884		774	-0.24158
776	-0.19663		776	-0.22271		776	-0.25867		776	-0.24156
778	-0.19658		778	-0.2227		778	-0.25871		778	-0.24154
780	-0.19655		780	-0.22271		780	-0.2587		780	-0.24152
782	-0.1965		782	-0.22271		782	-0.25869		782	-0.2415
784	-0.19647		784	-0.2227		784	-0.25865		784	-0.24147
786	-0.19644		786	-0.22272		786	-0.2588		786	-0.24145
788	-0.19641		788	-0.22272		788	-0.25889		788	-0.24142
790	-0.19637		790	-0.22273		790	-0.25877		790	-0.24141
792	-0.19633		792	-0.22274		792	-0.25871		792	-0.24139
794	-0.19629		794	-0.22276		794	-0.2588		794	-0.24136
796	-0.19625		796	-0.22273		796	-0.25879		796	-0.24134
798	-0.19621		798	-0.22276		798	-0.25881		798	-0.24131
800	-0.19618		800	-0.22274		800	-0.25902		800	-0.2413
802	-0.19615		802	-0.22276		802	-0.25904		802	-0.24127
804	-0.19611		804	-0.22277		804	-0.25912		804	-0.24126
806	-0.19607		806	-0.22276		806	-0.25879		806	-0.24124
808	-0.19605		808	-0.22273		808	-0.25926		808	-0.24121
810	-0.19601		810	-0.22272		810	-0.2591		810	-0.2412
812	-0.19598		812	-0.22271		812	-0.25898		812	-0.24117
814	-0.19595		814	-0.22272		814	-0.25913		814	-0.24116
816	-0.19594		816	-0.22271		816	-0.25922		816	-0.24114
818	-0.19592		818	-0.22271		818	-0.2592		818	-0.24112
820	-0.19589		820	-0.22271		820	-0.25916		820	-0.2411
822	-0.19585		822	-0.22274		822	-0.25915		822	-0.24107
824	-0.1958		824	-0.22276		824	-0.25914		824	-0.24105
826	-0.19577		826	-0.22278		826	-0.25914		826	-0.24104
828	-0.19575		828	-0.22278		828	-0.25916		828	-0.24102
830	-0.19571		830	-0.22277		830	-0.2592		830	-0.24101
832	-0.19568		832	-0.22278		832	-0.25917		832	-0.24098
834	-0.19564		834	-0.22277		834	-0.2592		834	-0.24097
836	-0.19562		836	-0.22279		836	-0.25926		836	-0.24095
838	-0.19559		838	-0.22281		838	-0.25928		838	-0.24094
840	-0.19556		840	-0.22281		840	-0.25932		840	-0.24091
842	-0.19553		842	-0.22282		842	-0.2593		842	-0.24089
844	-0.19551		844	-0.22284		844	-0.25926		844	-0.24088
846	-0.19547		846	-0.22284		846	-0.25924		846	-0.24085
848	-0.19544		848	-0.22282		848	-0.25932		848	-0.24084
850	-0.19541		850	-0.22285		850	-0.2593		850	-0.24082
852	-0.19538		852	-0.22287		852	-0.25928		852	-0.24081
854	-0.19535		854	-0.22285		854	-0.25931		854	-0.24078
856	-0.19532		856	-0.22287		856	-0.25928		856	-0.24077
858	-0.1953		858	-0.22288		858	-0.25934		858	-0.24077
860	-0.19527		860	-0.22287		860	-0.25931		860	-0.24071
862	-0.19523		862	-0.22288		862	-0.2593		862	-0.24071
864	-0.1952		864	-0.22287		864	-0.25929		864	-0.24069
866	-0.19517		866	-0.22288		866	-0.2593		866	-0.24068
868	-0.19514		868	-0.22288		868	-0.25927		868	-0.24066
870	-0.1951		870	-0.22288		870	-0.25929		870	-0.24065
872	-0.19507		872	-0.22291		872	-0.25922		872	-0.24063
874	-0.19504		874	-0.22289		874	-0.25921		874	-0.24061
876	-0.19501		876	-0.22293		876	-0.25928		876	-0.24059
878	-0.19498		878	-0.22296		878	-0.25925		878	-0.24057
880	-0.19495		880	-0.22298		880	-0.25928		880	-0.24057
882	-0.19491		882	-0.22298		882	-0.25934		882	-0.24054
884	-0.19488		884	-0.22297		884	-0.25934		884	-0.24052
886	-0.19486		886	-0.22296		886	-0.25926		886	-0.2405
888	-0.19483		888	-0.22293		888	-0.25929		888	-0.24048
890	-0.1948		890	-0.22295		890	-0.2593		890	-0.24045
892	-0.19477		892	-0.22295		892	-0.25934		892	-0.24044
894	-0.19473		894	-0.22296		894	-0.25936		894	-0.24042
896	-0.1947		896	-0.22291		896	-0.25927		896	-0.2404
898	-0.19466		898	-0.22283		898	-0.25928		898	-0.24038
900	-0.19466		900	-0.22282		900	-0.25931		900	-0.24036
902	-0.19464		902	-0.22281		902	-0.25925		902	-0.24033
904	-0.19461		904	-0.22285		904	-0.25914		904	-0.24032
906	-0.19458		906	-0.22291		906	-0.25909		906	-0.24031
908	-0.19454		908	-0.22294		908	-0.25904		908	-0.24029
910	-0.19452		910	-0.223		910	-0.25911		910	-0.24027
912	-0.19449		912	-0.22305		912	-0.2592		912	-0.24025
914	-0.19445		914	-0.22309		914	-0.25928		914	-0.24024
916	-0.19442		916	-0.22312		916	-0.25926		916	-0.24023
918	-0.19438		918	-0.22315		918	-0.25919		918	-0.2402
920	-0.19435		920	-0.22316		920	-0.25902		920	-0.24019
922	-0.19433		922	-0.22316		922	-0.25899		922	-0.24017
924	-0.19431		924	-0.22315		924	-0.25894		924	-0.24015
926	-0.19426		926	-0.22312		926	-0.25902		926	-0.24012
928	-0.19423		928	-0.22312		928	-0.25898		928	-0.2401
930	-0.19422		930	-0.22313		930	-0.25906		930	-0.24009
932	-0.19418		932	-0.22315		932	-0.25903		932	-0.24007
934	-0.19417		934	-0.22315		934	-0.25922		934	-0.24004
936	-0.19413		936	-0.22315		936	-0.25933		936	-0.24002
938	-0.19411		938	-0.22315		938	-0.25934		938	-0.24
940	-0.19408		940	-0.22315		940	-0.25925		940	-0.23999
942	-0.19405		942	-0.22316		942	-0.25941		942	-0.23997
944	-0.19402		944	-0.22317		944	-0.25928		944	-0.23995
946	-0.19398		946	-0.22318		946	-0.25907		946	-0.23993
948	-0.19394		948	-0.2232		948	-0.25913		948	-0.23992
950	-0.19392		950	-0.22323		950	-0.25901		950	-0.23989
952	-0.1939		952	-0.22327		952	-0.25912		952	-0.23987
954	-0.19388		954	-0.22328		954	-0.25887		954	-0.23985
956	-0.19385		956	-0.22329		956	-0.25889		956	-0.23984
958	-0.19383		958	-0.2233		958	-0.25884		958	-0.23982
960	-0.19381		960	-0.22329		960	-0.25879		960	-0.2398
962	-0.19378		962	-0.22329		962	-0.25885		962	-0.23979
964	-0.19375		964	-0.2233		964	-0.25898		964	-0.23978
966	-0.19372		966	-0.22328		966	-0.2591		966	-0.23975
968	-0.1937		968	-0.22325		968	-0.25899		968	-0.23973
970	-0.19366		970	-0.22326		970	-0.25892		970	-0.23971
972	-0.19363		972	-0.22328		972	-0.25884		972	-0.23969
974	-0.19361		974	-0.22329		974	-0.25902		974	-0.23969
976	-0.19358		976	-0.22329		976	-0.25906		976	-0.23965
978	-0.19354		978	-0.22328		978	-0.25934		978	-0.23965
980	-0.19351		980	-0.22328		980	-0.25918		980	-0.23963
982	-0.19351		982	-0.22328		982	-0.25919		982	-0.23962
984	-0.19348		984	-0.22326		984	-0.2592		984	-0.23959
986	-0.19346		986	-0.22326		986	-0.25935		986	-0.23956
988	-0.19344		988	-0.22324		988	-0.25938		988	-0.23956
990	-0.1934		990	-0.22323		990	-0.25924		990	-0.23955
992	-0.19338		992	-0.22324		992	-0.25923		992	-0.23952
994	-0.19335		994	-0.22324		994	-0.25936		994	-0.23951
996	-0.19333		996	-0.22328		996	-0.25931		996	-0.23951
998	-0.19331		998	-0.22332		998	-0.25928		998	-0.23947
1000	-0.19332		1000	-0.2233		1000	-0.25931		1000	-0.23946
1002	-0.1933		1002	-0.22331		1002	-0.25952		1002	-0.23944
1004	-0.19329		1004	-0.2233		1004	-0.25938		1004	-0.23942
1006	-0.19327		1006	-0.22332		1006	-0.25938		1006	-0.23941
1008	-0.19325		1008	-0.22334		1008	-0.25944		1008	-0.23939
1010	-0.19322		1010	-0.22335		1010	-0.25951		1010	-0.23939
1012	-0.19319		1012	-0.22338		1012	-0.25943		1012	-0.23936
1014	-0.19316		1014	-0.22338		1014	-0.25947		1014	-0.23935
1016	-0.19312		1016	-0.2234		1016	-0.25951		1016	-0.23933
1018	-0.1931		1018	-0.22342		1018	-0.25944		1018	-0.23932
1020	-0.19306		1020	-0.22343		1020	-0.25935		1020	-0.2393
1022	-0.19303		1022	-0.22348		1022	-0.25933		1022	-0.23928
1024	-0.193		1024	-0.22348		1024	-0.25933		1024	-0.23927
1026	-0.19296		1026	-0.22352		1026	-0.25916		1026	-0.23925
1028	-0.19292		1028	-0.22353		1028	-0.25911		1028	-0.23924
1030	-0.1929		1030	-0.22353		1030	-0.25912		1030	-0.23922
1032	-0.19286		1032	-0.22354		1032	-0.25914		1032	-0.23921
1034	-0.19283		1034	-0.22354		1034	-0.25925		1034	-0.2392
1036	-0.19279		1036	-0.22355		1036	-0.25916		1036	-0.23918
1038	-0.19276		1038	-0.22355		1038	-0.25921		1038	-0.23916
1040	-0.19273		1040	-0.22356		1040	-0.25925		1040	-0.23915
1042	-0.1927		1042	-0.22357		1042	-0.25936		1042	-0.23913
1044	-0.1927		1044	-0.22358		1044	-0.25928		1044	-0.23912
1046	-0.19266		1046	-0.2236		1046	-0.25933		1046	-0.2391
1048	-0.19263		1048	-0.22361		1048	-0.25956		1048	-0.2391
1050	-0.19261		1050	-0.2236		1050	-0.25953		1050	-0.23908
1052	-0.19257		1052	-0.22361		1052	-0.25955		1052	-0.23906
1054	-0.19254		1054	-0.22361		1054	-0.25956		1054	-0.23903
1056	-0.19252		1056	-0.2236		1056	-0.25956		1056	-0.23903
1058	-0.19249		1058	-0.2236		1058	-0.25966		1058	-0.23901
1060	-0.19247		1060	-0.22355		1060	-0.25954		1060	-0.23899
1062	-0.19243		1062	-0.22351		1062	-0.25963		1062	-0.23898
1064	-0.19241		1064	-0.22347		1064	-0.25952		1064	-0.23898
1066	-0.19239		1066	-0.22344		1066	-0.25954		1066	-0.23896
1068	-0.19237		1068	-0.22343		1068	-0.25956		1068	-0.23895
1070	-0.19233		1070	-0.22344		1070	-0.25958		1070	-0.23893
1072	-0.19232		1072	-0.22347		1072	-0.25936		1072	-0.23892
1074	-0.1923		1074	-0.22349		1074	-0.25945		1074	-0.23894
1076	-0.19226		1076	-0.2235		1076	-0.2594		1076	-0.23887
1078	-0.19224		1078	-0.22352		1078	-0.25934		1078	-0.23888
1080	-0.19221		1080	-0.22353		1080	-0.25941		1080	-0.23886
1082	-0.1922		1082	-0.22353		1082	-0.25953		1082	-0.23885
1084	-0.19217		1084	-0.22355		1084	-0.25957		1084	-0.23883
1086	-0.19214		1086	-0.2236		1086	-0.25958		1086	-0.23882
1088	-0.19211		1088	-0.22363		1088	-0.2595		1088	-0.23882
1090	-0.19208		1090	-0.22363		1090	-0.25948		1090	-0.2388
1092	-0.19206		1092	-0.22364		1092	-0.25959		1092	-0.23878
1094	-0.19204		1094	-0.22369		1094	-0.25953		1094	-0.23877
1096	-0.192		1096	-0.22368		1096	-0.25948		1096	-0.23876
1098	-0.19199		1098	-0.22369		1098	-0.2596		1098	-0.23874
1100	-0.19197		1100	-0.2237		1100	-0.25969		1100	-0.23872
1102	-0.19194		1102	-0.2237		1102	-0.25979		1102	-0.23872
1104	-0.19192		1104	-0.2237		1104	-0.25982		1104	-0.2387
1106	-0.19192		1106	-0.2237		1106	-0.25984		1106	-0.23869
1108	-0.1919		1108	-0.22371		1108	-0.2598		1108	-0.23868
1110	-0.19189		1110	-0.22369		1110	-0.25983		1110	-0.23866
1112	-0.19186		1112	-0.22371		1112	-0.25992		1112	-0.23865
1114	-0.19184		1114	-0.22373		1114	-0.25987		1114	-0.23863
1116	-0.19182		1116	-0.22374		1116	-0.2599		1116	-0.23863
1118	-0.19181		1118	-0.22374		1118	-0.2599		1118	-0.23861
1120	-0.19178		1120	-0.22374		1120	-0.25982		1120	-0.2386
1122	-0.19175		1122	-0.22372		1122	-0.25979		1122	-0.23859
1124	-0.19173		1124	-0.22372		1124	-0.25981		1124	-0.23857
1126	-0.1917		1126	-0.22372		1126	-0.25974		1126	-0.23856
1128	-0.19168		1128	-0.22371		1128	-0.25971		1128	-0.23854
1130	-0.19167		1130	-0.22372		1130	-0.25965		1130	-0.23853
1132	-0.19164		1132	-0.22373		1132	-0.25946		1132	-0.23853
1134	-0.19162		1134	-0.22374		1134	-0.25949		1134	-0.23852
1136	-0.19159		1136	-0.22375		1136	-0.25962		1136	-0.2385
1138	-0.19156		1138	-0.22375		1138	-0.25982		1138	-0.23848
1140	-0.19155		1140	-0.22377		1140	-0.2598		1140	-0.23847
1142	-0.19153		1142	-0.22378		1142	-0.2598		1142	-0.23846
1144	-0.1915		1144	-0.22378		1144	-0.25968		1144	-0.23846
1146	-0.19147		1146	-0.22381		1146	-0.25965		1146	-0.23845
1148	-0.19145		1148	-0.22384		1148	-0.25952		1148	-0.23843
1150	-0.19143		1150	-0.22385		1150	-0.25945		1150	-0.23842
1152	-0.1914		1152	-0.22388		1152	-0.2596		1152	-0.2384
1154	-0.19138		1154	-0.22391		1154	-0.25962		1154	-0.23839
1156	-0.19135		1156	-0.2239		1156	-0.25968		1156	-0.23838
1158	-0.19134		1158	-0.22391		1158	-0.25972		1158	-0.23837
1160	-0.19131		1160	-0.22392		1160	-0.25962		1160	-0.23835
1162	-0.19128		1162	-0.22394		1162	-0.25971		1162	-0.23835
1164	-0.19127		1164	-0.22396		1164	-0.25967		1164	-0.23834
1166	-0.19124		1166	-0.22397		1166	-0.25973		1166	-0.23832
1168	-0.19121		1168	-0.22398		1168	-0.2597		1168	-0.23831
1170	-0.19118		1170	-0.22398		1170	-0.25969		1170	-0.23829
1172	-0.19115		1172	-0.22401		1172	-0.25969		1172	-0.23828
1174	-0.19113		1174	-0.22403		1174	-0.25971		1174	-0.23828
1176	-0.19111		1176	-0.22402		1176	-0.25991		1176	-0.23826
1178	-0.19108		1178	-0.22402		1178	-0.25973		1178	-0.23826
1180	-0.19106		1180	-0.22403		1180	-0.25968		1180	-0.23824
1182	-0.19102		1182	-0.22404		1182	-0.25975		1182	-0.23824
1184	-0.19101		1184	-0.22403		1184	-0.25975		1184	-0.23822
1186	-0.19098		1186	-0.22401		1186	-0.25963		1186	-0.23821
1188	-0.19095		1188	-0.224		1188	-0.25977		1188	-0.23819
1190	-0.19092		1190	-0.22398		1190	-0.25983		1190	-0.23818
1192	-0.19089		1192	-0.22397		1192	-0.25996		1192	-0.23818
1194	-0.19086		1194	-0.22397		1194	-0.26		1194	-0.23817
1196	-0.19083		1196	-0.22397		1196	-0.25974		1196	-0.23814
1198	-0.1908		1198	-0.22397		1198	-0.25963		1198	-0.23814
1200	-0.19078		1200	-0.22397		1200	-0.25958		1200	-0.23812
1202	-0.19077		1202	-0.22398		1202	-0.25979		1202	-0.2381
1204	-0.19074		1204	-0.22398		1204	-0.26		1204	-0.2381
1206	-0.19072		1206	-0.22397		1206	-0.25984		1206	-0.23808
1208	-0.19072		1208	-0.22395		1208	-0.25972		1208	-0.23807
1210	-0.1907		1210	-0.22402		1210	-0.25985		1210	-0.23806
1212	-0.19068		1212	-0.22403		1212	-0.25995		1212	-0.23805
1214	-0.19065		1214	-0.22404		1214	-0.26004		1214	-0.23803
1216	-0.19064		1216	-0.22405		1216	-0.26001		1216	-0.23802
1218	-0.19061		1218	-0.22406		1218	-0.26002		1218	-0.23802
1220	-0.19057		1220	-0.22406		1220	-0.26001		1220	-0.238
1222	-0.19056		1222	-0.22408		1222	-0.25999		1222	-0.238
1224	-0.19054		1224	-0.2241		1224	-0.26001		1224	-0.23798
1226	-0.19052		1226	-0.22411		1226	-0.26003		1226	-0.23797
1228	-0.1905		1228	-0.22412		1228	-0.25996		1228	-0.23795
1230	-0.19047		1230	-0.22415		1230	-0.26008		1230	-0.23795
1232	-0.19046		1232	-0.22414		1232	-0.26002		1232	-0.23794
1234	-0.19044		1234	-0.22417		1234	-0.25993		1234	-0.23793
1236	-0.19042		1236	-0.22416		1236	-0.25996		1236	-0.23792
1238	-0.1904		1238	-0.22417		1238	-0.26		1238	-0.23791
1240	-0.19038		1240	-0.22417		1240	-0.26014		1240	-0.2379
1242	-0.19035		1242	-0.22419		1242	-0.26018		1242	-0.23788
1244	-0.19035		1244	-0.2242		1244	-0.26026		1244	-0.23787
1246	-0.19033		1246	-0.22421		1246	-0.26023		1246	-0.23787
1248	-0.19031		1248	-0.22421		1248	-0.26024		1248	-0.23785
1250	-0.19028		1250	-0.2242		1250	-0.26026		1250	-0.23784
1252	-0.19026		1252	-0.2242		1252	-0.26027		1252	-0.23784
1254	-0.19024		1254	-0.22421		1254	-0.26037		1254	-0.23782
1256	-0.19022		1256	-0.22421		1256	-0.26042		1256	-0.23781
1258	-0.19019		1258	-0.22421		1258	-0.2604		1258	-0.2378
1260	-0.19018		1260	-0.2242		1260	-0.26037		1260	-0.2378
1262	-0.19016		1262	-0.22419		1262	-0.26012		1262	-0.23779
1264	-0.19013		1264	-0.2242		1264	-0.26		1264	-0.23778
1266	-0.19013		1266	-0.22421		1266	-0.26017		1266	-0.23776
1268	-0.1901		1268	-0.22421		1268	-0.26028		1268	-0.23776
1270	-0.19008		1270	-0.22422		1270	-0.26029		1270	-0.23775
1272	-0.19006		1272	-0.22423		1272	-0.2603		1272	-0.23775
1274	-0.19004		1274	-0.22423		1274	-0.26033		1274	-0.23773
1276	-0.19002		1276	-0.22424		1276	-0.26046		1276	-0.23772
1278	-0.19		1278	-0.22426		1278	-0.26041		1278	-0.23771
1280	-0.18998		1280	-0.22426		1280	-0.26046		1280	-0.2377
1282	-0.18997		1282	-0.22427		1282	-0.26031		1282	-0.23769
1284	-0.18996		1284	-0.22428		1284	-0.26019		1284	-0.23768
1286	-0.18993		1286	-0.2243		1286	-0.26023		1286	-0.23767
1288	-0.18987		1288	-0.22432		1288	-0.26027		1288	-0.23766
1290	-0.18983		1290	-0.22433		1290	-0.26021		1290	-0.23765
1292	-0.1898		1292	-0.22435		1292	-0.26024		1292	-0.23764
1294	-0.18978		1294	-0.22437		1294	-0.26018		1294	-0.23763
1296	-0.18977		1296	-0.22438		1296	-0.26011		1296	-0.23763
1298	-0.18975		1298	-0.22441		1298	-0.26011		1298	-0.23762
1300	-0.18974		1300	-0.22441		1300	-0.26024		1300	-0.2376
1302	-0.18972		1302	-0.22441		1302	-0.26028		1302	-0.2376
1304	-0.18969		1304	-0.22442		1304	-0.26037		1304	-0.23758
1306	-0.18967		1306	-0.22442		1306	-0.26029		1306	-0.23758
1308	-0.18967		1308	-0.22443		1308	-0.26031		1308	-0.23757
1310	-0.18965		1310	-0.22444		1310	-0.26035		1310	-0.23756
1312	-0.18963		1312	-0.22442		1312	-0.26052		1312	-0.23755
1314	-0.18961		1314	-0.2244		1314	-0.26051		1314	-0.23755
1316	-0.18959		1316	-0.22439		1316	-0.26056		1316	-0.23753
1318	-0.18957		1318	-0.22438		1318	-0.26021		1318	-0.23752
1320	-0.18956		1320	-0.22437		1320	-0.26019		1320	-0.23751
1322	-0.18956		1322	-0.22436		1322	-0.26033		1322	-0.2375
1324	-0.18954		1324	-0.22435		1324	-0.26028		1324	-0.2375
1326	-0.18953		1326	-0.22435		1326	-0.26033		1326	-0.23748
1328	-0.18952		1328	-0.22434		1328	-0.26027		1328	-0.23748
1330	-0.18949		1330	-0.22435		1330	-0.26038		1330	-0.23746
1332	-0.18949		1332	-0.22436		1332	-0.26		1332	-0.23746
1334	-0.18947		1334	-0.22436		1334	-0.2602		1334	-0.23745
1336	-0.18946		1336	-0.22435		1336	-0.26035		1336	-0.23743
1338	-0.18943		1338	-0.22435		1338	-0.26043		1338	-0.23742
1340	-0.18942		1340	-0.22435		1340	-0.26025		1340	-0.23741
1342	-0.1894		1342	-0.22436		1342	-0.26038		1342	-0.23739
1344	-0.1894		1344	-0.22437		1344	-0.2603		1344	-0.23738
1346	-0.18937		1346	-0.22439		1346	-0.26029		1346	-0.23737
1348	-0.18936		1348	-0.2244		1348	-0.26029		1348	-0.23736
1350	-0.18934		1350	-0.22442		1350	-0.26005		1350	-0.23736
1352	-0.18933		1352	-0.22444		1352	-0.26028		1352	-0.23734
1354	-0.18931		1354	-0.22444		1354	-0.26029		1354	-0.23733
1356	-0.18929		1356	-0.22447		1356	-0.26035		1356	-0.23733
1358	-0.18928		1358	-0.22448		1358	-0.26035		1358	-0.23731
1360	-0.18926		1360	-0.22449		1360	-0.26042		1360	-0.2373
1362	-0.18923		1362	-0.22451		1362	-0.26042		1362	-0.23729
1364	-0.18923		1364	-0.2245		1364	-0.26037		1364	-0.23727
1366	-0.18921		1366	-0.22449		1366	-0.26049		1366	-0.23726
1368	-0.18919		1368	-0.22448		1368	-0.26065		1368	-0.23725
1370	-0.18918		1370	-0.22447		1370	-0.26069		1370	-0.23723
1372	-0.18915		1372	-0.22446		1372	-0.26073		1372	-0.23722
1374	-0.18913		1374	-0.22444		1374	-0.26065		1374	-0.2372
1376	-0.18912		1376	-0.22445		1376	-0.26054		1376	-0.23719
1378	-0.1891		1378	-0.22443		1378	-0.26031		1378	-0.23718
1380	-0.1891		1380	-0.22443		1380	-0.26032		1380	-0.23715
1382	-0.18906		1382	-0.22443		1382	-0.26025		1382	-0.23715
1384	-0.18903		1384	-0.22442		1384	-0.26037		1384	-0.23713
1386	-0.18902		1386	-0.22441		1386	-0.2602		1386	-0.23712
1388	-0.189		1388	-0.22441		1388	-0.26028		1388	-0.23711
1390	-0.18899		1390	-0.22439		1390	-0.26031		1390	-0.23709
1392	-0.18897		1392	-0.2244		1392	-0.26029		1392	-0.23707
1394	-0.18895		1394	-0.22441		1394	-0.26028		1394	-0.23707
1396	-0.18893		1396	-0.22443		1396	-0.26031		1396	-0.23706
1398	-0.18891		1398	-0.22443		1398	-0.26031		1398	-0.23705
1400	-0.18888		1400	-0.22445		1400	-0.26038		1400	-0.23703
1402	-0.18887		1402	-0.22447		1402	-0.26045		1402	-0.23703
1404	-0.18885		1404	-0.22448		1404	-0.26021		1404	-0.23703
1406	-0.18884		1406	-0.22449		1406	-0.26022		1406	-0.23701
1408	-0.18882		1408	-0.22452		1408	-0.26018		1408	-0.237
1410	-0.18879		1410	-0.22453		1410	-0.26039		1410	-0.23699
1412	-0.18877		1412	-0.22454		1412	-0.26031		1412	-0.23698
1414	-0.18876		1414	-0.22455		1414	-0.2602		1414	-0.23697
1416	-0.18873		1416	-0.22454		1416	-0.2601		1416	-0.23697
1418	-0.18871		1418	-0.22455		1418	-0.26022		1418	-0.23695
1420	-0.18871		1420	-0.22453		1420	-0.2603		1420	-0.23695
1422	-0.18868		1422	-0.22457		1422	-0.26045		1422	-0.23692
1424	-0.18867		1424	-0.22457		1424	-0.26072		1424	-0.23691
1426	-0.18866		1426	-0.22458		1426	-0.26063		1426	-0.23692
1428	-0.18866		1428	-0.22458		1428	-0.26058		1428	-0.2369
1430	-0.18861		1430	-0.22457		1430	-0.26062		1430	-0.23689
1432	-0.1886		1432	-0.22457		1432	-0.26071		1432	-0.23689
1434	-0.18858		1434	-0.22454		1434	-0.26064		1434	-0.23689
1436	-0.18856		1436	-0.22454		1436	-0.26081		1436	-0.23686
1438	-0.18855		1438	-0.22453		1438	-0.26072		1438	-0.23686
1440	-0.18854		1440	-0.22452		1440	-0.26074		1440	-0.23685
1442	-0.18851		1442	-0.22451		1442	-0.26058		1442	-0.23685
1444	-0.1885		1444	-0.22452		1444	-0.26066		1444	-0.23683
1446	-0.18848		1446	-0.22453		1446	-0.26065		1446	-0.23682
1448	-0.18845		1448	-0.22453		1448	-0.26063		1448	-0.23682
1450	-0.18844		1450	-0.22454		1450	-0.26063		1450	-0.23681
1452	-0.18841		1452	-0.22455		1452	-0.26073		1452	-0.2368
1454	-0.18838		1454	-0.22456		1454	-0.26079		1454	-0.23679
1456	-0.18836		1456	-0.22458		1456	-0.26068		1456	-0.23677
1458	-0.18837		1458	-0.22458		1458	-0.26075		1458	-0.23677
1460	-0.18835		1460	-0.2246		1460	-0.26072		1460	-0.23676
1462	-0.18833		1462	-0.22461		1462	-0.26074		1462	-0.23676
1464	-0.1883		1464	-0.22463		1464	-0.26066		1464	-0.23674
1466	-0.18829		1466	-0.22466		1466	-0.26075		1466	-0.23674
1468	-0.18826		1468	-0.22466		1468	-0.26061		1468	-0.23674
1470	-0.18825		1470	-0.22466		1470	-0.26067		1470	-0.23673
1472	-0.18824		1472	-0.22467		1472	-0.26033		1472	-0.23672
1474	-0.1882		1474	-0.22468		1474	-0.26026		1474	-0.23671
1476	-0.1882		1476	-0.22469		1476	-0.26059		1476	-0.2367
1478	-0.18817		1478	-0.22469		1478	-0.26054		1478	-0.23668
1480	-0.18816		1480	-0.22471		1480	-0.26032		1480	-0.23669
1482	-0.18814		1482	-0.2247		1482	-0.26045		1482	-0.23667
1484	-0.18811		1484	-0.22471		1484	-0.26029		1484	-0.23666
1486	-0.1881		1486	-0.22471		1486	-0.26048		1486	-0.23665
1488	-0.18808		1488	-0.22473		1488	-0.26054		1488	-0.23665
1490	-0.18806		1490	-0.22474		1490	-0.26078		1490	-0.23664
1492	-0.18803		1492	-0.22471		1492	-0.26089		1492	-0.23662
1494	-0.18802		1494	-0.22469		1494	-0.26089		1494	-0.23663
1496	-0.188		1496	-0.22468		1496	-0.26096		1496	-0.23662
1498	-0.18797		1498	-0.22467		1498	-0.26096		1498	-0.2366
1500	-0.18796		1500	-0.22467		1500	-0.2609		1500	-0.2366
1502	-0.18794		1502	-0.22466		1502	-0.26075		1502	-0.2366
1504	-0.18793		1504	-0.22464		1504	-0.26095		1504	-0.23659
1506	-0.18789		1506	-0.22463		1506	-0.26102		1506	-0.23657
1508	-0.18786		1508	-0.22465		1508	-0.26096		1508	-0.23657
1510	-0.18786		1510	-0.22466		1510	-0.261		1510	-0.23657
1512	-0.18782		1512	-0.22467		1512	-0.26094		1512	-0.23655
1514	-0.18781		1514	-0.22468		1514	-0.26098		1514	-0.23656
1516	-0.18778		1516	-0.22468		1516	-0.26097		1516	-0.23654
1518	-0.18776		1518	-0.2247		1518	-0.26101		1518	-0.23653
1520	-0.18775		1520	-0.22471		1520	-0.26099		1520	-0.23653
1522	-0.18772		1522	-0.22471		1522	-0.26101		1522	-0.23652
1524	-0.1877		1524	-0.22472		1524	-0.26103		1524	-0.2365
1526	-0.1877		1526	-0.22473		1526	-0.261		1526	-0.2365
1528	-0.18769		1528	-0.22473		1528	-0.26097		1528	-0.23649
1530	-0.18769		1530	-0.22474		1530	-0.26093		1530	-0.23648
1532	-0.18767		1532	-0.22475		1532	-0.261		1532	-0.23647
1534	-0.18765		1534	-0.22475		1534	-0.26112		1534	-0.23647
1536	-0.18762		1536	-0.22474		1536	-0.26102		1536	-0.23647
1538	-0.18761		1538	-0.22476		1538	-0.26109		1538	-0.23647
1540	-0.18759		1540	-0.22478		1540	-0.26109		1540	-0.23645
1542	-0.18757		1542	-0.22478		1542	-0.26112		1542	-0.23644
1544	-0.18755		1544	-0.22479		1544	-0.26113		1544	-0.23644
1546	-0.18754		1546	-0.2248		1546	-0.26111		1546	-0.23643
1548	-0.18751		1548	-0.22481		1548	-0.26108		1548	-0.23642
1550	-0.1875		1550	-0.22482		1550	-0.26104		1550	-0.23641
1552	-0.18747		1552	-0.2248		1552	-0.26111		1552	-0.23639
1554	-0.18745		1554	-0.2248		1554	-0.26121		1554	-0.23639
1556	-0.18742		1556	-0.22478		1556	-0.2611		1556	-0.23638
1558	-0.1874		1558	-0.22477		1558	-0.26096		1558	-0.23636
1560	-0.1874		1560	-0.22477		1560	-0.26092		1560	-0.23637
1562	-0.18738		1562	-0.22475		1562	-0.261		1562	-0.23636
1564	-0.18736		1564	-0.22476		1564	-0.26096		1564	-0.23634
1566	-0.18735		1566	-0.22474		1566	-0.261		1566	-0.23634
1568	-0.18733		1568	-0.22475		1568	-0.2609		1568	-0.23633
1570	-0.18733		1570	-0.22476		1570	-0.26081		1570	-0.23633
1572	-0.18732		1572	-0.22476		1572	-0.26068		1572	-0.23632
1574	-0.1873		1574	-0.22476		1574	-0.26077		1574	-0.23629
1576	-0.18728		1576	-0.22476		1576	-0.2609		1576	-0.23629
1578	-0.18726		1578	-0.22479		1578	-0.26077		1578	-0.2363
1580	-0.18725		1580	-0.22479		1580	-0.26074		1580	-0.23628
1582	-0.18724		1582	-0.22479		1582	-0.26077		1582	-0.23627
1584	-0.18724		1584	-0.22481		1584	-0.26083		1584	-0.23627
1586	-0.18723		1586	-0.22482		1586	-0.26065		1586	-0.23628
1588	-0.18721		1588	-0.22482		1588	-0.26076		1588	-0.23626
1590	-0.18719		1590	-0.22483		1590	-0.26092		1590	-0.23625
1592	-0.18718		1592	-0.22484		1592	-0.26107		1592	-0.23625
1594	-0.18717		1594	-0.22484		1594	-0.26089		1594	-0.23624
1596	-0.18714		1596	-0.22485		1596	-0.26113		1596	-0.23624
1598	-0.18712		1598	-0.22484		1598	-0.26119		1598	-0.23623
1600	-0.18712		1600	-0.22484		1600	-0.26115		1600	-0.23621
1602	-0.1871		1602	-0.22486		1602	-0.26123		1602	-0.23621
1604	-0.18708		1604	-0.22489		1604	-0.26123		1604	-0.23621
1606	-0.18706		1606	-0.22486		1606	-0.26122		1606	-0.2362
1608	-0.18704		1608	-0.22486		1608	-0.26123		1608	-0.23618
1610	-0.18702		1610	-0.22486		1610	-0.26118		1610	-0.23618
1612	-0.18699		1612	-0.22487		1612	-0.26112		1612	-0.23618
1614	-0.18699		1614	-0.22487		1614	-0.26099		1614	-0.23617
1616	-0.18697		1616	-0.22486		1616	-0.26086		1616	-0.23616
1618	-0.18697		1618	-0.22484		1618	-0.26112		1618	-0.23615
1620	-0.18695		1620	-0.22481		1620	-0.26113		1620	-0.23615
1622	-0.18692		1622	-0.2248		1622	-0.26105		1622	-0.23613
1624	-0.18691		1624	-0.22478		1624	-0.26122		1624	-0.23614
1626	-0.18691		1626	-0.22476		1626	-0.26115		1626	-0.23613
1628	-0.1869		1628	-0.22476		1628	-0.26114		1628	-0.23613
1630	-0.18688		1630	-0.22477		1630	-0.26108		1630	-0.23611
1632	-0.18687		1632	-0.22479		1632	-0.26118		1632	-0.23611
1634	-0.18685		1634	-0.22479		1634	-0.26099		1634	-0.2361
1636	-0.18683		1636	-0.2248		1636	-0.26113		1636	-0.23609
1638	-0.18682		1638	-0.2248		1638	-0.26101		1638	-0.23609
1640	-0.1868		1640	-0.22482		1640	-0.26105		1640	-0.23608
1642	-0.18679		1642	-0.22484		1642	-0.26115		1642	-0.23607
1644	-0.1868		1644	-0.22483		1644	-0.26122		1644	-0.23607
1646	-0.18678		1646	-0.22484		1646	-0.26107		1646	-0.23606
1648	-0.18676		1648	-0.22483		1648	-0.26092		1648	-0.23606
1650	-0.18676		1650	-0.22484		1650	-0.26117		1650	-0.23605
1652	-0.18673		1652	-0.22486		1652	-0.26122		1652	-0.23604
1654	-0.18671		1654	-0.22486		1654	-0.26128		1654	-0.23604
1656	-0.18671		1656	-0.22486		1656	-0.26113		1656	-0.23603
1658	-0.1867		1658	-0.22485		1658	-0.26111		1658	-0.23603
1660	-0.18668		1660	-0.22487		1660	-0.26117		1660	-0.23601
1662	-0.18669		1662	-0.22487		1662	-0.26145		1662	-0.23601
1664	-0.18667		1664	-0.22487		1664	-0.26141		1664	-0.23601
1666	-0.18665		1666	-0.22486		1666	-0.26144		1666	-0.23599
1668	-0.18664		1668	-0.22486		1668	-0.26141		1668	-0.23598
1670	-0.18662		1670	-0.22485		1670	-0.26144		1670	-0.23598
1672	-0.18661		1672	-0.22486		1672	-0.26152		1672	-0.23597
1674	-0.18659		1674	-0.22484		1674	-0.26154		1674	-0.23597
1676	-0.18658		1676	-0.22483		1676	-0.26149		1676	-0.23597
1678	-0.18656		1678	-0.22482		1678	-0.26155		1678	-0.23596
1680	-0.18656		1680	-0.22482		1680	-0.26158		1680	-0.23595
1682	-0.18654		1682	-0.2248		1682	-0.26165		1682	-0.23594
1684	-0.18652		1684	-0.2248		1684	-0.26152		1684	-0.23594
1686	-0.18651		1686	-0.22478		1686	-0.26133		1686	-0.23594
1688	-0.1865		1688	-0.22478		1688	-0.26137		1688	-0.23593
1690	-0.18648		1690	-0.22477		1690	-0.26148		1690	-0.23591
1692	-0.18648		1692	-0.22477		1692	-0.26159		1692	-0.2359
1694	-0.18648		1694	-0.22478		1694	-0.26157		1694	-0.23589
1696	-0.18647		1696	-0.22476		1696	-0.26131		1696	-0.2359
1698	-0.18644		1698	-0.22477		1698	-0.26149		1698	-0.23589
1700	-0.18644		1700	-0.22477		1700	-0.26141		1700	-0.23588
1702	-0.18643		1702	-0.22477		1702	-0.2614		1702	-0.23587
1704	-0.18643		1704	-0.22477		1704	-0.26149		1704	-0.23585
1706	-0.18641		1706	-0.22477		1706	-0.26143		1706	-0.23585
1708	-0.1864		1708	-0.22477		1708	-0.26141		1708	-0.23584
1710	-0.18637		1710	-0.22478		1710	-0.26129		1710	-0.23584
1712	-0.18637		1712	-0.22478		1712	-0.26129		1712	-0.23583
1714	-0.18635		1714	-0.22479		1714	-0.26125		1714	-0.23582
1716	-0.18635		1716	-0.22479		1716	-0.26125		1716	-0.23581
1718	-0.18633		1718	-0.22478		1718	-0.26114		1718	-0.23581
1720	-0.18631		1720	-0.22478		1720	-0.26112		1720	-0.23579
1722	-0.18628		1722	-0.22482		1722	-0.2612		1722	-0.23579
1724	-0.18628		1724	-0.2248		1724	-0.26118		1724	-0.23578
1726	-0.18628		1726	-0.22481		1726	-0.26133		1726	-0.23577
1728	-0.18627		1728	-0.22483		1728	-0.26142		1728	-0.23577
1730	-0.18627		1730	-0.22481		1730	-0.26136		1730	-0.23577
1732	-0.18626		1732	-0.22479		1732	-0.26149		1732	-0.23576
1734	-0.18622		1734	-0.22477		1734	-0.26145		1734	-0.23575
1736	-0.18622		1736	-0.22473		1736	-0.26109		1736	-0.23574
1738	-0.18619		1738	-0.2247		1738	-0.26139		1738	-0.23573
1740	-0.18618		1740	-0.22471		1740	-0.26147		1740	-0.23572
1742	-0.18617		1742	-0.22471		1742	-0.26152		1742	-0.23572
1744	-0.18618		1744	-0.22472		1744	-0.26151		1744	-0.23572
1746	-0.18616		1746	-0.22472		1746	-0.26149		1746	-0.23571
1748	-0.18615		1748	-0.22473		1748	-0.26157		1748	-0.23571
1750	-0.18614		1750	-0.22473		1750	-0.26142		1750	-0.23569
1752	-0.18611		1752	-0.22476		1752	-0.26138		1752	-0.23568
1754	-0.18611		1754	-0.22475		1754	-0.2612		1754	-0.23567
1756	-0.18609		1756	-0.22477		1756	-0.26123		1756	-0.23567
1758	-0.18608		1758	-0.22479		1758	-0.26158		1758	-0.23566
1760	-0.18608		1760	-0.22481		1760	-0.26162		1760	-0.23566
1762	-0.18606		1762	-0.22483		1762	-0.26155		1762	-0.23565
1764	-0.18606		1764	-0.22485		1764	-0.26149		1764	-0.23565
1766	-0.18604		1766	-0.22486		1766	-0.2612		1766	-0.23564
1768	-0.18603		1768	-0.22486		1768	-0.26123		1768	-0.23563
1770	-0.186		1770	-0.22489		1770	-0.26133		1770	-0.23563
1772	-0.18599		1772	-0.2249		1772	-0.26125		1772	-0.23563
1774	-0.18598		1774	-0.22493		1774	-0.26119		1774	-0.23562
1776	-0.18597		1776	-0.22493		1776	-0.26145		1776	-0.23561
1778	-0.18595		1778	-0.22494		1778	-0.26128		1778	-0.23559
1780	-0.18593		1780	-0.22495		1780	-0.26112		1780	-0.23559
1782	-0.18593		1782	-0.22494		1782	-0.26106		1782	-0.23558
1784	-0.18592		1784	-0.22495		1784	-0.2612		1784	-0.23558
1786	-0.1859		1786	-0.22496		1786	-0.26111		1786	-0.23558
1788	-0.18591		1788	-0.22496		1788	-0.26117		1788	-0.23558
1790	-0.18588		1790	-0.22495		1790	-0.26121		1790	-0.23556
1792	-0.18588		1792	-0.22498		1792	-0.26121		1792	-0.23556
1794	-0.18588		1794	-0.22497		1794	-0.26135		1794	-0.23555
1796	-0.18585		1796	-0.22498		1796	-0.26148		1796	-0.23555
1798	-0.18583		1798	-0.22498		1798	-0.26146		1798	-0.23554
1800	-0.18583		1800	-0.22495		1800	-0.26125		1800	-0.23554
1802	-0.18582		1802	-0.22494		1802	-0.26127		1802	-0.23553
1804	-0.18581		1804	-0.2249		1804	-0.2612		1804	-0.23552
1806	-0.18579		1806	-0.2249		1806	-0.26118		1806	-0.23553
1808	-0.1858		1808	-0.2249		1808	-0.2613		1808	-0.23552
1810	-0.18578		1810	-0.22489		1810	-0.26129		1810	-0.23551
1812	-0.18575		1812	-0.2249		1812	-0.26139		1812	-0.2355
1814	-0.18575		1814	-0.22491		1814	-0.26139		1814	-0.23549
1816	-0.18573		1816	-0.22491		1816	-0.26134		1816	-0.2355
1818	-0.1857		1818	-0.22493		1818	-0.26119		1818	-0.23549
1820	-0.18569		1820	-0.22491		1820	-0.26114		1820	-0.23548
1822	-0.18568		1822	-0.22492		1822	-0.26116		1822	-0.23547
1824	-0.18567		1824	-0.22495		1824	-0.26129		1824	-0.23546
1826	-0.18566		1826	-0.22494		1826	-0.26124		1826	-0.23546
1828	-0.18565		1828	-0.22494		1828	-0.26121		1828	-0.23545
1830	-0.18563		1830	-0.22494		1830	-0.26123		1830	-0.23545
1832	-0.18562		1832	-0.22493		1832	-0.26129		1832	-0.23544
1834	-0.18561		1834	-0.22495		1834	-0.26156		1834	-0.23543
1836	-0.1856		1836	-0.22495		1836	-0.26158		1836	-0.23543
1838	-0.18559		1838	-0.22495		1838	-0.26162		1838	-0.23542
1840	-0.18558		1840	-0.22495		1840	-0.26169		1840	-0.23541
1842	-0.18558		1842	-0.22493		1842	-0.26155		1842	-0.2354
1844	-0.18556		1844	-0.22493		1844	-0.26168		1844	-0.23539
1846	-0.18554		1846	-0.22493		1846	-0.26173		1846	-0.23539
1848	-0.18553		1848	-0.22492		1848	-0.26173		1848	-0.23538
1850	-0.18552		1850	-0.22493		1850	-0.26172		1850	-0.23538
1852	-0.18551		1852	-0.22494		1852	-0.26171		1852	-0.23536
1854	-0.1855		1854	-0.22492		1854	-0.26169		1854	-0.23537
1856	-0.18549		1856	-0.22492		1856	-0.26166		1856	-0.23536
1858	-0.18548		1858	-0.22491		1858	-0.26154		1858	-0.23536
1860	-0.18548		1860	-0.2249		1860	-0.26137		1860	-0.23534
1862	-0.18547		1862	-0.2249		1862	-0.26151		1862	-0.23534
1864	-0.18546		1864	-0.22488		1864	-0.26158		1864	-0.23533
1866	-0.18547		1866	-0.22487		1866	-0.26156		1866	-0.23532
1868	-0.18547		1868	-0.22487		1868	-0.26142		1868	-0.23532
1870	-0.18546		1870	-0.22487		1870	-0.26154		1870	-0.23531
1872	-0.18545		1872	-0.22486		1872	-0.26159		1872	-0.23531
1874	-0.18544		1874	-0.22486		1874	-0.26146		1874	-0.2353
1876	-0.18544		1876	-0.22486		1876	-0.26149		1876	-0.23529
1878	-0.18544		1878	-0.22486		1878	-0.26168		1878	-0.23528
1880	-0.18541		1880	-0.22487		1880	-0.26157		1880	-0.23528
1882	-0.18541		1882	-0.22488		1882	-0.26148		1882	-0.23528
1884	-0.1854		1884	-0.22488		1884	-0.26146		1884	-0.23527
1886	-0.18538		1886	-0.22488		1886	-0.26161		1886	-0.23527
1888	-0.18538		1888	-0.22489		1888	-0.26161		1888	-0.23526
1890	-0.18536		1890	-0.22489		1890	-0.26158		1890	-0.23525
1892	-0.18535		1892	-0.22489		1892	-0.2613		1892	-0.23524
1894	-0.18534		1894	-0.2249		1894	-0.26126		1894	-0.23523
1896	-0.18534		1896	-0.22491		1896	-0.2615		1896	-0.23523
1898	-0.18534		1898	-0.22492		1898	-0.26156		1898	-0.23523
1900	-0.18533		1900	-0.22494		1900	-0.26143		1900	-0.23521
1902	-0.18531		1902	-0.22491		1902	-0.26162		1902	-0.23523
1904	-0.1853		1904	-0.22492		1904	-0.26178		1904	-0.23522
1906	-0.1853		1906	-0.22493		1906	-0.2618		1906	-0.2352
1908	-0.18527		1908	-0.22494		1908	-0.26171		1908	-0.23518
1910	-0.18525		1910	-0.22495		1910	-0.26139		1910	-0.23518
1912	-0.18524		1912	-0.22495		1912	-0.26133		1912	-0.23518
1914	-0.18523		1914	-0.22493		1914	-0.26165		1914	-0.23518
1916	-0.18521		1916	-0.22491		1916	-0.26174		1916	-0.23517
1918	-0.1852		1918	-0.2249		1918	-0.26177		1918	-0.23515
1920	-0.18518		1920	-0.22491		1920	-0.26188		1920	-0.23515
1922	-0.18517		1922	-0.2249		1922	-0.26193		1922	-0.23514
1924	-0.18515		1924	-0.22489		1924	-0.2619		1924	-0.23514
1926	-0.18515		1926	-0.22488		1926	-0.26161		1926	-0.23514
1928	-0.18515		1928	-0.22488		1928	-0.26165		1928	-0.23513
1930	-0.18513		1930	-0.22489		1930	-0.26159		1930	-0.23512
1932	-0.18512		1932	-0.22492		1932	-0.26157		1932	-0.23512
1934	-0.18512		1934	-0.22492		1934	-0.26193		1934	-0.23512
1936	-0.1851		1936	-0.22494		1936	-0.26202		1936	-0.2351
1938	-0.18507		1938	-0.22495		1938	-0.26199		1938	-0.23509
1940	-0.18508		1940	-0.22494		1940	-0.26192		1940	-0.23509
1942	-0.18508		1942	-0.22494		1942	-0.26179		1942	-0.23508
1944	-0.18505		1944	-0.22495		1944	-0.26179		1944	-0.23507
1946	-0.18505		1946	-0.22497		1946	-0.26165		1946	-0.23508
1948	-0.18504		1948	-0.22497		1948	-0.26168		1948	-0.23506
1950	-0.18504		1950	-0.22496		1950	-0.26153		1950	-0.23507
1952	-0.18502		1952	-0.22495		1952	-0.26141		1952	-0.23506
1954	-0.18501		1954	-0.22495		1954	-0.2617		1954	-0.23506
1956	-0.185		1956	-0.22495		1956	-0.26194		1956	-0.23504
1958	-0.185		1958	-0.22494		1958	-0.26197		1958	-0.23503
1960	-0.185		1960	-0.22496		1960	-0.26208		1960	-0.23502
1962	-0.18498		1962	-0.22493		1962	-0.26202		1962	-0.23502
1964	-0.18498		1964	-0.22493		1964	-0.26204		1964	-0.23503
1966	-0.18497		1966	-0.22497		1966	-0.26191		1966	-0.23501
1968	-0.18495		1968	-0.22496		1968	-0.26179		1968	-0.23501
1970	-0.18494		1970	-0.22498		1970	-0.26165		1970	-0.235
1972	-0.18493		1972	-0.22495		1972	-0.26161		1972	-0.235
1974	-0.18492		1974	-0.22493		1974	-0.26153		1974	-0.235
1976	-0.18491		1976	-0.2249		1976	-0.26173		1976	-0.23499
1978	-0.18489		1978	-0.22487		1978	-0.26176		1978	-0.23497
1980	-0.18489		1980	-0.22487		1980	-0.26181		1980	-0.23497
1982	-0.18488		1982	-0.22485		1982	-0.26175		1982	-0.23498
1984	-0.18486		1984	-0.22484		1984	-0.26158		1984	-0.23497
1986	-0.18485		1986	-0.22482		1986	-0.26173		1986	-0.23495
1988	-0.18484		1988	-0.22482		1988	-0.26171		1988	-0.23495
1990	-0.18482		1990	-0.22483		1990	-0.26163		1990	-0.23495
1992	-0.18481		1992	-0.22484		1992	-0.26169		1992	-0.23495
1994	-0.1848		1994	-0.22486		1994	-0.26159		1994	-0.23494
1996	-0.18479		1996	-0.22486		1996	-0.26158		1996	-0.23494
1998	-0.18478		1998	-0.22485		1998	-0.26164		1998	-0.23492
2000	-0.18478		2000	-0.22485		2000	-0.26176		2000	-0.23492
2002	-0.18477		2002	-0.22484		2002	-0.26191		2002	-0.23491
2004	-0.18477		2004	-0.22485		2004	-0.26191		2004	-0.2349
2006	-0.18474		2006	-0.22489		2006	-0.26191		2006	-0.23489
2008	-0.18473		2008	-0.22491		2008	-0.26188		2008	-0.23489
2010	-0.18472		2010	-0.22496		2010	-0.26166		2010	-0.23488
2012	-0.18472		2012	-0.22497		2012	-0.26171		2012	-0.23488
2014	-0.18469		2014	-0.22499		2014	-0.2617		2014	-0.23487
2016	-0.18469		2016	-0.225		2016	-0.2617		2016	-0.23487
2018	-0.18469		2018	-0.22499		2018	-0.26177		2018	-0.23486
2020	-0.18468		2020	-0.22503		2020	-0.26171		2020	-0.23485
2022	-0.18467		2022	-0.22502		2022	-0.26164		2022	-0.23485
2024	-0.18467		2024	-0.22502		2024	-0.26168		2024	-0.23484
2026	-0.18466		2026	-0.22503		2026	-0.26168		2026	-0.23483
2028	-0.18465		2028	-0.22503		2028	-0.26179		2028	-0.23482
2030	-0.18463		2030	-0.22501		2030	-0.26184		2030	-0.23482
2032	-0.18462		2032	-0.22499		2032	-0.26144		2032	-0.23482
2034	-0.1846		2034	-0.22498		2034	-0.26145		2034	-0.2348
2036	-0.18459		2036	-0.22498		2036	-0.26174		2036	-0.2348
2038	-0.18459		2038	-0.22496		2038	-0.26178		2038	-0.23479
2040	-0.18458		2040	-0.22493		2040	-0.26186		2040	-0.23478
2042	-0.18457		2042	-0.22493		2042	-0.26192		2042	-0.23479
2044	-0.18455		2044	-0.22493		2044	-0.26185		2044	-0.23478
2046	-0.18453		2046	-0.22493		2046	-0.26177		2046	-0.23477
2048	-0.18453		2048	-0.22492		2048	-0.26207		2048	-0.23476
2050	-0.18452		2050	-0.22493		2050	-0.26203		2050	-0.23476
2052	-0.1845		2052	-0.22494		2052	-0.2622		2052	-0.23475
2054	-0.18449		2054	-0.22494		2054	-0.26204		2054	-0.23474
2056	-0.18448		2056	-0.22494		2056	-0.26198		2056	-0.23474
2058	-0.18447		2058	-0.22494		2058	-0.26212		2058	-0.23473
2060	-0.18447		2060	-0.22492		2060	-0.26213		2060	-0.23473
2062	-0.18446		2062	-0.22491		2062	-0.26203		2062	-0.23473
2064	-0.18446		2064	-0.2249		2064	-0.26211		2064	-0.23472
2066	-0.18444		2066	-0.22489		2066	-0.26215		2066	-0.23471
2068	-0.18443		2068	-0.2249		2068	-0.26213		2068	-0.2347
2070	-0.18442		2070	-0.22492		2070	-0.26192		2070	-0.23471
2072	-0.18441		2072	-0.22492		2072	-0.26186		2072	-0.23469
2074	-0.18439		2074	-0.22494		2074	-0.26185		2074	-0.2347
2076	-0.18441		2076	-0.22496		2076	-0.26178		2076	-0.23469
2078	-0.18441		2078	-0.22495		2078	-0.26185		2078	-0.23468
2080	-0.18441		2080	-0.22497		2080	-0.26202		2080	-0.23468
2082	-0.18438		2082	-0.22498		2082	-0.26209		2082	-0.23468
2084	-0.18438		2084	-0.22499		2084	-0.26212		2084	-0.23467
2086	-0.18437		2086	-0.22499		2086	-0.26196		2086	-0.23467
2088	-0.18436		2088	-0.22499		2088	-0.26199		2088	-0.23466
2090	-0.18436		2090	-0.22499		2090	-0.262		2090	-0.23466
2092	-0.18436		2092	-0.22497		2092	-0.26197		2092	-0.23465
2094	-0.18434		2094	-0.22496		2094	-0.26199		2094	-0.23465
2096	-0.18434		2096	-0.22493		2096	-0.26181		2096	-0.23463
2098	-0.18434		2098	-0.22491		2098	-0.26169		2098	-0.23464
2100	-0.18432		2100	-0.22489		2100	-0.26165		2100	-0.23462
2102	-0.18431		2102	-0.22488		2102	-0.26164		2102	-0.23461
2104	-0.18429		2104	-0.22486		2104	-0.26167		2104	-0.23461
2106	-0.18429		2106	-0.22485		2106	-0.26198		2106	-0.23461
2108	-0.18427		2108	-0.22485		2108	-0.26204		2108	-0.2346
2110	-0.18425		2110	-0.22485		2110	-0.26212		2110	-0.23459
2112	-0.18426		2112	-0.22485		2112	-0.26225		2112	-0.23458
2114	-0.18425		2114	-0.22487		2114	-0.26198		2114	-0.23458
2116	-0.18423		2116	-0.22488		2116	-0.26222		2116	-0.23459
2118	-0.18422		2118	-0.22488		2118	-0.26239		2118	-0.23457
2120	-0.18422		2120	-0.22489		2120	-0.26237		2120	-0.23456
2122	-0.1842		2122	-0.22488		2122	-0.26237		2122	-0.23456
2124	-0.18419		2124	-0.22486		2124	-0.26231		2124	-0.23456
2126	-0.18417		2126	-0.22486		2126	-0.26219		2126	-0.23455
2128	-0.18417		2128	-0.22487		2128	-0.26228		2128	-0.23455
2130	-0.18416		2130	-0.22488		2130	-0.26233		2130	-0.23454
2132	-0.18415		2132	-0.22489		2132	-0.26219		2132	-0.23454
2134	-0.18413		2134	-0.2249		2134	-0.2623		2134	-0.23454
2136	-0.18412		2136	-0.22491		2136	-0.26223		2136	-0.23453
2138	-0.18412		2138	-0.22492		2138	-0.2622		2138	-0.23453
2140	-0.1841		2140	-0.22492		2140	-0.26224		2140	-0.23452
2142	-0.18409		2142	-0.22492		2142	-0.26224		2142	-0.23452
2144	-0.18409		2144	-0.22492		2144	-0.2622		2144	-0.23451
2146	-0.18409		2146	-0.22492		2146	-0.26234		2146	-0.23451
2148	-0.18407		2148	-0.2249		2148	-0.26222		2148	-0.23451
2150	-0.18406		2150	-0.2249		2150	-0.26229		2150	-0.2345
2152	-0.18405		2152	-0.22488		2152	-0.26248		2152	-0.23449
2154	-0.18404		2154	-0.22487		2154	-0.26247		2154	-0.23449
2156	-0.18402		2156	-0.22486		2156	-0.26236		2156	-0.23449
2158	-0.18403		2158	-0.22484		2158	-0.26236		2158	-0.23448
2160	-0.18403		2160	-0.22485		2160	-0.26216		2160	-0.23448
2162	-0.18402		2162	-0.22486		2162	-0.26213		2162	-0.23446
2164	-0.18402		2164	-0.22486		2164	-0.26214		2164	-0.23416
2166	-0.184		2166	-0.22488		2166	-0.26213		2166	-0.23366
2168	-0.18399		2168	-0.22487		2168	-0.26213		2168	-0.2337
2170	-0.18398		2170	-0.22487		2170	-0.26211		2170	-0.23379
2172	-0.18397		2172	-0.22485		2172	-0.26226		2172	-0.23384
2174	-0.18397		2174	-0.22486		2174	-0.26229		2174	-0.23387
2176	-0.18397		2176	-0.22485		2176	-0.26221		2176	-0.23389
2178	-0.18397		2178	-0.22485		2178	-0.26212		2178	-0.23391
2180	-0.18395		2180	-0.22487		2180	-0.26191		2180	-0.23392
2182	-0.18396		2182	-0.22488		2182	-0.26207		2182	-0.23392
2184	-0.18395		2184	-0.22488		2184	-0.26206		2184	-0.23393
2186	-0.18393		2186	-0.22488		2186	-0.26195		2186	-0.23392
2188	-0.18394		2188	-0.22489		2188	-0.26185		2188	-0.23393
2190	-0.18393		2190	-0.22488		2190	-0.26221		2190	-0.23393
2192	-0.18392		2192	-0.22489		2192	-0.26189		2192	-0.23393
2194	-0.18392		2194	-0.22489		2194	-0.26198		2194	-0.23393
2196	-0.18392		2196	-0.2249		2196	-0.26185		2196	-0.23393
2198	-0.1839		2198	-0.22489		2198	-0.26191		2198	-0.23392
2200	-0.18389		2200	-0.22489		2200	-0.2619		2200	-0.23393
2202	-0.18389		2202	-0.22489		2202	-0.26207		2202	-0.23393
2204	-0.18389		2204	-0.2249		2204	-0.26207		2204	-0.23392
2206	-0.18388		2206	-0.22489		2206	-0.26193		2206	-0.23391
2208	-0.18388		2208	-0.22489		2208	-0.26202		2208	-0.23391
2210	-0.1839		2210	-0.22488		2210	-0.26204		2210	-0.2339
2212	-0.18389		2212	-0.22489		2212	-0.26213		2212	-0.23391
2214	-0.18393		2214	-0.22488		2214	-0.26199		2214	-0.23389
2216	-0.18393		2216	-0.22488		2216	-0.26209		2216	-0.23389
2218	-0.18393		2218	-0.22486		2218	-0.26214		2218	-0.23388
2220	-0.18393		2220	-0.22488		2220	-0.26234		2220	-0.23388
2222	-0.18393		2222	-0.22486		2222	-0.26245		2222	-0.23387
2224	-0.18393		2224	-0.22486		2224	-0.26228		2224	-0.23387
2226	-0.18393		2226	-0.22487		2226	-0.26246		2226	-0.23388
2228	-0.18391		2228	-0.22486		2228	-0.26247		2228	-0.23387
2230	-0.18391		2230	-0.22489		2230	-0.26243		2230	-0.23385
2232	-0.18389		2232	-0.22491		2232	-0.26233		2232	-0.23386
2234	-0.18386		2234	-0.22491		2234	-0.26245		2234	-0.23386
2236	-0.18386		2236	-0.22491		2236	-0.26235		2236	-0.23386
2238	-0.18384		2238	-0.22491		2238	-0.26221		2238	-0.23385
2240	-0.18382		2240	-0.22489		2240	-0.26197		2240	-0.23384
2242	-0.18381		2242	-0.22488		2242	-0.26187		2242	-0.23383
2244	-0.18379		2244	-0.22487		2244	-0.26205		2244	-0.23384
2246	-0.18377		2246	-0.22487		2246	-0.26203		2246	-0.23383
2248	-0.18376		2248	-0.22487		2248	-0.26191		2248	-0.23382
2250	-0.18374		2250	-0.22487		2250	-0.26185		2250	-0.23382
2252	-0.18373		2252	-0.22488		2252	-0.26206		2252	-0.23382
2254	-0.18373		2254	-0.22487		2254	-0.26241		2254	-0.23382
2256	-0.18371		2256	-0.22488		2256	-0.26223		2256	-0.23381
2258	-0.18372		2258	-0.22488		2258	-0.26218		2258	-0.23382
2260	-0.1837		2260	-0.22487		2260	-0.26226		2260	-0.2338
2262	-0.18369		2262	-0.22486		2262	-0.26246		2262	-0.2338
2264	-0.18368		2264	-0.22488		2264	-0.26249		2264	-0.2338
2266	-0.18366		2266	-0.22489		2266	-0.26232		2266	-0.2338
2268	-0.18365		2268	-0.22488		2268	-0.26219		2268	-0.23379
2270	-0.18362		2270	-0.2249		2270	-0.26226		2270	-0.23378
2272	-0.18362		2272	-0.22492		2272	-0.26209		2272	-0.23379
2274	-0.18362		2274	-0.22491		2274	-0.2619		2274	-0.23378
2276	-0.18361		2276	-0.22489		2276	-0.262		2276	-0.23379
2278	-0.18359		2278	-0.22485		2278	-0.2621		2278	-0.23377
2280	-0.18359		2280	-0.22485		2280	-0.26208		2280	-0.23377
2282	-0.18358		2282	-0.22485		2282	-0.26193		2282	-0.23376
2284	-0.18357		2284	-0.22487		2284	-0.26226		2284	-0.23377
2286	-0.18356		2286	-0.2249		2286	-0.26221		2286	-0.23376
2288	-0.18355		2288	-0.22495		2288	-0.26248		2288	-0.23376
2290	-0.18355		2290	-0.22497		2290	-0.26238		2290	-0.23376
2292	-0.18352		2292	-0.22499		2292	-0.26241		2292	-0.23375
2294	-0.18354		2294	-0.22499		2294	-0.26232		2294	-0.23375
2296	-0.18352		2296	-0.225		2296	-0.26242		2296	-0.23375
2298	-0.18352		2298	-0.22505		2298	-0.26246		2298	-0.23374
2300	-0.18351		2300	-0.22507		2300	-0.2624		2300	-0.23374
2302	-0.18351		2302	-0.22508		2302	-0.26261		2302	-0.23374
2304	-0.18349		2304	-0.2251		2304	-0.26258		2304	-0.23374
2306	-0.18348		2306	-0.22511		2306	-0.26249		2306	-0.23373
2308	-0.18348		2308	-0.22512		2308	-0.26252		2308	-0.23373
2310	-0.18346		2310	-0.22512		2310	-0.26249		2310	-0.23374
2312	-0.18347		2312	-0.22511		2312	-0.26251		2312	-0.23373
2314	-0.18347		2314	-0.22511		2314	-0.2626		2314	-0.23372
2316	-0.18347		2316	-0.2251		2316	-0.26237		2316	-0.23372
2318	-0.18346		2318	-0.22509		2318	-0.26221		2318	-0.23371
2320	-0.18345		2320	-0.22509		2320	-0.26226		2320	-0.2337
2322	-0.18345		2322	-0.22509		2322	-0.26228		2322	-0.23371
2324	-0.18344		2324	-0.22509		2324	-0.26233		2324	-0.2337
2326	-0.18344		2326	-0.22508		2326	-0.26236		2326	-0.2337
2328	-0.18343		2328	-0.22507		2328	-0.26245		2328	-0.2337
2330	-0.18342		2330	-0.22505		2330	-0.26226		2330	-0.23369
2332	-0.1834		2332	-0.22501		2332	-0.26235		2332	-0.23369
2334	-0.18339		2334	-0.22498		2334	-0.26256		2334	-0.23368
2336	-0.18339		2336	-0.22497		2336	-0.26251		2336	-0.23367
2338	-0.18339		2338	-0.22494		2338	-0.26235		2338	-0.23367
2340	-0.18337		2340	-0.22493		2340	-0.26241		2340	-0.23367
2342	-0.18337		2342	-0.22492		2342	-0.26239		2342	-0.23366
2344	-0.18336		2344	-0.2249		2344	-0.26247		2344	-0.23365
2346	-0.18336		2346	-0.22489		2346	-0.26256		2346	-0.23365
2348	-0.18336		2348	-0.22489		2348	-0.26256		2348	-0.23365
2350	-0.18334		2350	-0.22489		2350	-0.26257		2350	-0.23365
2352	-0.18334		2352	-0.22489		2352	-0.26256		2352	-0.23365
2354	-0.18332		2354	-0.22489		2354	-0.26254		2354	-0.23365
2356	-0.18331		2356	-0.22489		2356	-0.26254		2356	-0.23363
2358	-0.18331		2358	-0.2249		2358	-0.26229		2358	-0.23363
2360	-0.1833		2360	-0.22492		2360	-0.26231		2360	-0.23363
2362	-0.1833		2362	-0.22493		2362	-0.26224		2362	-0.23362
2364	-0.18328		2364	-0.22496		2364	-0.26237		2364	-0.23361
2366	-0.18327		2366	-0.22496		2366	-0.26243		2366	-0.23361
2368	-0.18327		2368	-0.22497		2368	-0.26248		2368	-0.2336
2370	-0.18329		2370	-0.22497		2370	-0.26228		2370	-0.23361
2372	-0.18327		2372	-0.22499		2372	-0.2623		2372	-0.2336
2374	-0.18327		2374	-0.22499		2374	-0.26222		2374	-0.23361
2376	-0.18326		2376	-0.225		2376	-0.2622		2376	-0.2336
2378	-0.18326		2378	-0.22501		2378	-0.2621		2378	-0.2336
2380	-0.18326		2380	-0.225		2380	-0.26218		2380	-0.23359
2382	-0.18326		2382	-0.22501		2382	-0.26217		2382	-0.23359
2384	-0.18324		2384	-0.22501		2384	-0.26217		2384	-0.23358
2386	-0.18324		2386	-0.22502		2386	-0.26212		2386	-0.23358
2388	-0.18322		2388	-0.22502		2388	-0.26206		2388	-0.23358
2390	-0.18321		2390	-0.22503		2390	-0.26216		2390	-0.23357
2392	-0.18322		2392	-0.22505		2392	-0.26232		2392	-0.23357
2394	-0.18321		2394	-0.22507		2394	-0.26235		2394	-0.23357
2396	-0.18322		2396	-0.22507		2396	-0.26254		2396	-0.23356
2398	-0.1832		2398	-0.22509		2398	-0.26252		2398	-0.23355
2400	-0.18318		2400	-0.22508		2400	-0.26252		2400	-0.23354
2402	-0.18316		2402	-0.22506		2402	-0.26227		2402	-0.23355
2404	-0.18316		2404	-0.22504		2404	-0.26243		2404	-0.23354
2406	-0.18314		2406	-0.22502		2406	-0.26245		2406	-0.23354
2408	-0.18313		2408	-0.225		2408	-0.26236		2408	-0.23354
2410	-0.18312		2410	-0.22499		2410	-0.26251		2410	-0.23353
2412	-0.18313		2412	-0.22499		2412	-0.2624		2412	-0.23353
2414	-0.18313		2414	-0.22498		2414	-0.26238		2414	-0.23353
2416	-0.18312		2416	-0.22498		2416	-0.26246		2416	-0.23353
2418	-0.1831		2418	-0.22497		2418	-0.26245		2418	-0.23353
2420	-0.18311		2420	-0.22497		2420	-0.26272		2420	-0.23352
2422	-0.1831		2422	-0.22497		2422	-0.26269		2422	-0.23351
2424	-0.1831		2424	-0.22498		2424	-0.26254		2424	-0.23352
2426	-0.18307		2426	-0.225		2426	-0.26259		2426	-0.23351
2428	-0.18306		2428	-0.22502		2428	-0.26249		2428	-0.2335
2430	-0.18305		2430	-0.22503		2430	-0.2623		2430	-0.2335
2432	-0.18304		2432	-0.22505		2432	-0.26228		2432	-0.2335
2434	-0.18305		2434	-0.22507		2434	-0.26219		2434	-0.23349
2436	-0.18304		2436	-0.22509		2436	-0.26218		2436	-0.23347
2438	-0.18303		2438	-0.22511		2438	-0.26219		2438	-0.23348
2440	-0.18301		2440	-0.22512		2440	-0.26236		2440	-0.23348
2442	-0.18302		2442	-0.22512		2442	-0.26248		2442	-0.23347
2444	-0.183		2444	-0.22513		2444	-0.2623		2444	-0.23347
2446	-0.183		2446	-0.22512		2446	-0.2624		2446	-0.23347
2448	-0.18298		2448	-0.22507		2448	-0.26247		2448	-0.23347
2450	-0.18297		2450	-0.22505		2450	-0.26238		2450	-0.23346
2452	-0.18296		2452	-0.22506		2452	-0.26248		2452	-0.23347
2454	-0.18295		2454	-0.22505		2454	-0.26253		2454	-0.23345
2456	-0.18294		2456	-0.22506		2456	-0.26231		2456	-0.23345
2458	-0.18295		2458	-0.22506		2458	-0.26219		2458	-0.23345
2460	-0.18294		2460	-0.22506		2460	-0.26226		2460	-0.23345
2462	-0.18295		2462	-0.22505		2462	-0.26242		2462	-0.23343
2464	-0.18295		2464	-0.22505		2464	-0.2626		2464	-0.23344
2466	-0.18295		2466	-0.22503		2466	-0.26254		2466	-0.23344
2468	-0.18294		2468	-0.22501		2468	-0.26252		2468	-0.23344
2470	-0.18294		2470	-0.22499		2470	-0.26257		2470	-0.23343
2472	-0.18293		2472	-0.22498		2472	-0.26251		2472	-0.23343
2474	-0.18293		2474	-0.22497		2474	-0.26245		2474	-0.23343
2476	-0.18292		2476	-0.22499		2476	-0.26249		2476	-0.23343
2478	-0.18291		2478	-0.22499		2478	-0.26259		2478	-0.23343
2480	-0.18291		2480	-0.22501		2480	-0.26259		2480	-0.23342
2482	-0.1829		2482	-0.225		2482	-0.26262		2482	-0.23342
2484	-0.18289		2484	-0.22501		2484	-0.26273		2484	-0.23343
2486	-0.18288		2486	-0.22501		2486	-0.26273		2486	-0.23341
2488	-0.18289		2488	-0.22501		2488	-0.26255		2488	-0.23341
2490	-0.18286		2490	-0.22502		2490	-0.2627		2490	-0.2334
2492	-0.18285		2492	-0.22503		2492	-0.26282		2492	-0.2334
2494	-0.18285		2494	-0.22504		2494	-0.26298		2494	-0.23339
2496	-0.18286		2496	-0.22503		2496	-0.26314		2496	-0.23339
2498	-0.18286		2498	-0.22504		2498	-0.26316		2498	-0.23339
2500	-0.18285		2500	-0.22507		2500	-0.26285		2500	-0.23339
2502	-0.18286		2502	-0.22507		2502	-0.26297		2502	-0.23339
2504	-0.18285		2504	-0.22508		2504	-0.26287		2504	-0.23338
2506	-0.18285		2506	-0.22508		2506	-0.26273		2506	-0.23339
2508	-0.18285		2508	-0.22508		2508	-0.2625		2508	-0.23337
2510	-0.18284		2510	-0.22507		2510	-0.26257		2510	-0.23337
2512	-0.18283		2512	-0.22508		2512	-0.26246		2512	-0.23336
2514	-0.18283		2514	-0.22506		2514	-0.26251		2514	-0.23337
2516	-0.18284		2516	-0.22505		2516	-0.26259		2516	-0.23336
2518	-0.18286		2518	-0.22502		2518	-0.26286		2518	-0.23337
2520	-0.18287		2520	-0.22501		2520	-0.26273		2520	-0.23336
2522	-0.18287		2522	-0.22499		2522	-0.26269		2522	-0.23337
2524	-0.18288		2524	-0.22499		2524	-0.26264		2524	-0.23335
2526	-0.18285		2526	-0.22499		2526	-0.26257		2526	-0.23335
2528	-0.18285		2528	-0.22497		2528	-0.26251		2528	-0.23334
2530	-0.18285		2530	-0.22496		2530	-0.26254		2530	-0.23334
2532	-0.18285		2532	-0.22495		2532	-0.26253		2532	-0.23333
2534	-0.18283		2534	-0.22493		2534	-0.26229		2534	-0.23334
2536	-0.18283		2536	-0.22491		2536	-0.26224		2536	-0.23333
2538	-0.18282		2538	-0.22491		2538	-0.26229		2538	-0.23333
2540	-0.18282		2540	-0.22491		2540	-0.26229		2540	-0.23333
2542	-0.18281		2542	-0.22492		2542	-0.26232		2542	-0.23332
2544	-0.1828		2544	-0.22491		2544	-0.26225		2544	-0.23332
2546	-0.1828		2546	-0.22492		2546	-0.26232		2546	-0.23331
2548	-0.1828		2548	-0.22492		2548	-0.26239		2548	-0.23331
2550	-0.18279		2550	-0.22493		2550	-0.26228		2550	-0.23332
2552	-0.18278		2552	-0.22493		2552	-0.26252		2552	-0.2333
2554	-0.18278		2554	-0.22494		2554	-0.26255		2554	-0.23331
2556	-0.18278		2556	-0.22493		2556	-0.26258		2556	-0.2333
2558	-0.18277		2558	-0.22495		2558	-0.26256		2558	-0.2333
2560	-0.18276		2560	-0.22498		2560	-0.26266		2560	-0.23331
2562	-0.18276		2562	-0.22499		2562	-0.26268		2562	-0.23329
2564	-0.18274		2564	-0.22501		2564	-0.26277		2564	-0.23329
2566	-0.18274		2566	-0.22503		2566	-0.26274		2566	-0.23329
2568	-0.18274		2568	-0.22505		2568	-0.26267		2568	-0.23329
2570	-0.18272		2570	-0.22507		2570	-0.26263		2570	-0.23328
2572	-0.18272		2572	-0.22506		2572	-0.26269		2572	-0.23328
2574	-0.1827		2574	-0.22508		2574	-0.263		2574	-0.23328
2576	-0.18271		2576	-0.22507		2576	-0.26298		2576	-0.23327
2578	-0.1827		2578	-0.22507		2578	-0.26291		2578	-0.23327
2580	-0.18269		2580	-0.22506		2580	-0.2629		2580	-0.23327
2582	-0.18268		2582	-0.22506		2582	-0.2627		2582	-0.23326
2584	-0.18269		2584	-0.22504		2584	-0.26271		2584	-0.23326
2586	-0.18269		2586	-0.22504		2586	-0.26288		2586	-0.23326
2588	-0.18268		2588	-0.22505		2588	-0.26272		2588	-0.23326
2590	-0.18267		2590	-0.22503		2590	-0.26274		2590	-0.23325
2592	-0.18267		2592	-0.22503		2592	-0.26258		2592	-0.23326
2594	-0.18266		2594	-0.22501		2594	-0.26273		2594	-0.23325
2596	-0.18266		2596	-0.22499		2596	-0.2629		2596	-0.23324
2598	-0.18266		2598	-0.22498		2598	-0.26281		2598	-0.23324
2600	-0.18265		2600	-0.22496		2600	-0.26282		2600	-0.23324
2602	-0.18266		2602	-0.22495		2602	-0.26259		2602	-0.23324
2604	-0.18266		2604	-0.22493		2604	-0.26248		2604	-0.23324
2606	-0.18267		2606	-0.22491		2606	-0.26237		2606	-0.23324
2608	-0.18265		2608	-0.22491		2608	-0.26239		2608	-0.23323
2610	-0.18264		2610	-0.22491		2610	-0.2624		2610	-0.23323
2612	-0.18263		2612	-0.22493		2612	-0.26255		2612	-0.23322
2614	-0.18261		2614	-0.22492		2614	-0.26244		2614	-0.23322
2616	-0.1826		2616	-0.22491		2616	-0.26255		2616	-0.23322
2618	-0.18261		2618	-0.2249		2618	-0.26251		2618	-0.23321
2620	-0.1826		2620	-0.2249		2620	-0.26248		2620	-0.23321
2622	-0.1826		2622	-0.2249		2622	-0.26246		2622	-0.2332
2624	-0.18259		2624	-0.22491		2624	-0.2626		2624	-0.23321
2626	-0.18258		2626	-0.22492		2626	-0.2626		2626	-0.2332
2628	-0.18258		2628	-0.22495		2628	-0.26257		2628	-0.23321
2630	-0.18255		2630	-0.22498		2630	-0.26256		2630	-0.2332
2632	-0.18256		2632	-0.22499		2632	-0.26261		2632	-0.2332
2634	-0.18256		2634	-0.22499		2634	-0.26282		2634	-0.2332
2636	-0.18255		2636	-0.22503		2636	-0.26282		2636	-0.23319
2638	-0.18255		2638	-0.22503		2638	-0.26279		2638	-0.23318
2640	-0.18254		2640	-0.22502		2640	-0.26274		2640	-0.23319
2642	-0.18255		2642	-0.22502		2642	-0.26287		2642	-0.23318
2644	-0.18255		2644	-0.22504		2644	-0.26288		2644	-0.23319
2646	-0.18255		2646	-0.22502		2646	-0.26273		2646	-0.23318
2648	-0.18253		2648	-0.22502		2648	-0.2627		2648	-0.23317
2650	-0.18253		2650	-0.225		2650	-0.26278		2650	-0.23318
2652	-0.18252		2652	-0.225		2652	-0.26305		2652	-0.23318
2654	-0.18253		2654	-0.22497		2654	-0.26289		2654	-0.23317
2656	-0.18253		2656	-0.22495		2656	-0.26289		2656	-0.23316
2658	-0.18252		2658	-0.22495		2658	-0.26286		2658	-0.23317
2660	-0.18251		2660	-0.22495		2660	-0.26294		2660	-0.23317
2662	-0.18253		2662	-0.22495		2662	-0.263		2662	-0.23316
2664	-0.18252		2664	-0.22495		2664	-0.26293		2664	-0.23315
2666	-0.18251		2666	-0.22496		2666	-0.26282		2666	-0.23316
2668	-0.18251		2668	-0.22495		2668	-0.26275		2668	-0.23315
2670	-0.18251		2670	-0.22495		2670	-0.26253		2670	-0.23315
2672	-0.18252		2672	-0.22497		2672	-0.26284		2672	-0.23314
2674	-0.18252		2674	-0.22496		2674	-0.26298		2674	-0.23314
2676	-0.18253		2676	-0.22496		2676	-0.26315		2676	-0.23314
2678	-0.18251		2678	-0.22497		2678	-0.26318		2678	-0.23313
2680	-0.18251		2680	-0.22499		2680	-0.26284		2680	-0.23313
2682	-0.1825		2682	-0.22499		2682	-0.26292		2682	-0.23314
2684	-0.18249		2684	-0.22501		2684	-0.26308		2684	-0.23313
2686	-0.1825		2686	-0.22502		2686	-0.2631		2686	-0.23313
2688	-0.18248		2688	-0.22501		2688	-0.26277		2688	-0.23312
2690	-0.18248		2690	-0.22502		2690	-0.2627		2690	-0.23312
2692	-0.18248		2692	-0.22503		2692	-0.26267		2692	-0.23311
2694	-0.18247		2694	-0.22503		2694	-0.2626		2694	-0.23312
2696	-0.18248		2696	-0.22504		2696	-0.26268		2696	-0.23311
2698	-0.18248		2698	-0.22506		2698	-0.2628		2698	-0.23312
2700	-0.18248		2700	-0.22509		2700	-0.26281		2700	-0.2331
2702	-0.18249		2702	-0.22511		2702	-0.26282		2702	-0.23311
2704	-0.18249		2704	-0.22514		2704	-0.26261		2704	-0.2331
2706	-0.18248		2706	-0.22515		2706	-0.26268		2706	-0.2331
2708	-0.18247		2708	-0.22517		2708	-0.26277		2708	-0.2331
2710	-0.18246		2710	-0.22517		2710	-0.26276		2710	-0.2331
2712	-0.18245		2712	-0.22517		2712	-0.26258		2712	-0.23309
2714	-0.18245		2714	-0.22515		2714	-0.26253		2714	-0.23309
2716	-0.18244		2716	-0.22513		2716	-0.26261		2716	-0.23308
2718	-0.18245		2718	-0.22509		2718	-0.26256		2718	-0.23309
2720	-0.18245		2720	-0.22507		2720	-0.26264		2720	-0.23309
2722	-0.18243		2722	-0.22506		2722	-0.26262		2722	-0.23309
2724	-0.18244		2724	-0.22505		2724	-0.26252		2724	-0.23309
2726	-0.18243		2726	-0.22506		2726	-0.26246		2726	-0.23308
2728	-0.18242		2728	-0.22507		2728	-0.26268		2728	-0.23307
2730	-0.18241		2730	-0.22507		2730	-0.2628		2730	-0.23307
2732	-0.18242		2732	-0.22505		2732	-0.26289		2732	-0.23307
2734	-0.1824		2734	-0.22505		2734	-0.26286		2734	-0.23307
2736	-0.1824		2736	-0.22503		2736	-0.26258		2736	-0.23306
2738	-0.18239		2738	-0.22502		2738	-0.26264		2738	-0.23306
2740	-0.18239		2740	-0.22501		2740	-0.26277		2740	-0.23306
2742	-0.18239		2742	-0.22503		2742	-0.26279		2742	-0.23306
2744	-0.1824		2744	-0.22505		2744	-0.26285		2744	-0.23306
2746	-0.18239		2746	-0.22507		2746	-0.26286		2746	-0.23305
2748	-0.18238		2748	-0.22507		2748	-0.26278		2748	-0.23305
2750	-0.18237		2750	-0.22508		2750	-0.26284		2750	-0.23305
2752	-0.18237		2752	-0.22508		2752	-0.26284		2752	-0.23304
2754	-0.18236		2754	-0.22508		2754	-0.263		2754	-0.23304
2756	-0.18237		2756	-0.22509		2756	-0.26291		2756	-0.23305
2758	-0.18236		2758	-0.2251		2758	-0.26275		2758	-0.23304
2760	-0.18236		2760	-0.22508		2760	-0.26268		2760	-0.23303
2762	-0.18235		2762	-0.22508		2762	-0.26289		2762	-0.23303
2764	-0.18235		2764	-0.22507		2764	-0.26266		2764	-0.23302
2766	-0.18235		2766	-0.22506		2766	-0.26276		2766	-0.23302
2768	-0.18234		2768	-0.22505		2768	-0.26286		2768	-0.23303
2770	-0.18234		2770	-0.22505		2770	-0.26286		2770	-0.23302
2772	-0.18234		2772	-0.22505		2772	-0.26277		2772	-0.23302
2774	-0.18233		2774	-0.22504		2774	-0.26262		2774	-0.23302
2776	-0.18233		2776	-0.22504		2776	-0.26269		2776	-0.23301
2778	-0.18233		2778	-0.22503		2778	-0.26289		2778	-0.23301
2780	-0.18233		2780	-0.22504		2780	-0.26323		2780	-0.23301
2782	-0.18232		2782	-0.22506		2782	-0.26316		2782	-0.233
2784	-0.18232		2784	-0.22504		2784	-0.26315		2784	-0.233
2786	-0.18232		2786	-0.22502		2786	-0.26286		2786	-0.233
2788	-0.18232		2788	-0.22501		2788	-0.2627		2788	-0.233
2790	-0.18233		2790	-0.22507		2790	-0.26283		2790	-0.233
2792	-0.18231		2792	-0.22506		2792	-0.26259		2792	-0.233
2794	-0.18233		2794	-0.22506		2794	-0.26271		2794	-0.233
2796	-0.18231		2796	-0.22508		2796	-0.26266		2796	-0.23299
2798	-0.1823		2798	-0.22508		2798	-0.2627		2798	-0.23298
2800	-0.18229		2800	-0.22508		2800	-0.26288		2800	-0.23298
2802	-0.18229		2802	-0.22512		2802	-0.2628		2802	-0.23298
2804	-0.18229		2804	-0.22513		2804	-0.26288		2804	-0.23297
2806	-0.18229		2806	-0.22516		2806	-0.26276		2806	-0.23298
2808	-0.18229		2808	-0.22517		2808	-0.26271		2808	-0.23297
2810	-0.18229		2810	-0.22517		2810	-0.26278		2810	-0.23297
2812	-0.18227		2812	-0.22518		2812	-0.26267		2812	-0.23297
2814	-0.18226		2814	-0.22519		2814	-0.2628		2814	-0.23297
2816	-0.18227		2816	-0.2252		2816	-0.26272		2816	-0.23297
2818	-0.18226		2818	-0.22518		2818	-0.26271		2818	-0.23297
2820	-0.18225		2820	-0.22519		2820	-0.26284		2820	-0.23296
2822	-0.18226		2822	-0.22519		2822	-0.26274		2822	-0.23295
2824	-0.18227		2824	-0.22518		2824	-0.26284		2824	-0.23296
2826	-0.18227		2826	-0.22515		2826	-0.26297		2826	-0.23295
2828	-0.18228		2828	-0.22511		2828	-0.26294		2828	-0.23295
2830	-0.18226		2830	-0.22511		2830	-0.26289		2830	-0.23295
2832	-0.18227		2832	-0.22511		2832	-0.2628		2832	-0.23295
2834	-0.18227		2834	-0.22511		2834	-0.26287		2834	-0.23295
2836	-0.18226		2836	-0.22513		2836	-0.26271		2836	-0.23294
2838	-0.18226		2838	-0.22513		2838	-0.26273		2838	-0.23295
2840	-0.18227		2840	-0.22515		2840	-0.26284		2840	-0.23295
2842	-0.18226		2842	-0.22517		2842	-0.26315		2842	-0.23295
2844	-0.18226		2844	-0.22521		2844	-0.26301		2844	-0.23294
2846	-0.18226		2846	-0.22519		2846	-0.263		2846	-0.23294
2848	-0.18226		2848	-0.22517		2848	-0.26295		2848	-0.23294
2850	-0.18225		2850	-0.22517		2850	-0.26302		2850	-0.23294
2852	-0.18225		2852	-0.22518		2852	-0.26307		2852	-0.23293
2854	-0.18224		2854	-0.22518		2854	-0.26312		2854	-0.23292
2856	-0.18225		2856	-0.22519		2856	-0.26299		2856	-0.23292
2858	-0.18224		2858	-0.22521		2858	-0.26318		2858	-0.23293
2860	-0.18224		2860	-0.2252		2860	-0.26315		2860	-0.23293
2862	-0.18224		2862	-0.22521		2862	-0.26301		2862	-0.23292
2864	-0.18224		2864	-0.22521		2864	-0.26296		2864	-0.23292
2866	-0.18223		2866	-0.22522		2866	-0.26283		2866	-0.23291
2868	-0.18224		2868	-0.22523		2868	-0.26293		2868	-0.23291
2870	-0.18224		2870	-0.22524		2870	-0.26284		2870	-0.2329
2872	-0.18224		2872	-0.22524		2872	-0.26316		2872	-0.2329
2874	-0.18223		2874	-0.22526		2874	-0.26312		2874	-0.2329
2876	-0.18224		2876	-0.22527		2876	-0.26286		2876	-0.23288
2878	-0.18225		2878	-0.22526		2878	-0.26278		2878	-0.23288
2880	-0.18224		2880	-0.22526		2880	-0.26282		2880	-0.2329
2882	-0.18224		2882	-0.22528		2882	-0.26272		2882	-0.23289
2884	-0.18223		2884	-0.22531		2884	-0.26282		2884	-0.23289
2886	-0.18225		2886	-0.22533		2886	-0.2626		2886	-0.2329
2888	-0.18226		2888	-0.22534		2888	-0.26262		2888	-0.23288
2890	-0.18225		2890	-0.22536		2890	-0.26261		2890	-0.23288
2892	-0.18224		2892	-0.22537		2892	-0.26248		2892	-0.23288
2894	-0.18224		2894	-0.2254		2894	-0.26252		2894	-0.23288
2896	-0.18223		2896	-0.22541		2896	-0.2626		2896	-0.23288
2898	-0.18222		2898	-0.2254		2898	-0.26268		2898	-0.23287
2900	-0.18222		2900	-0.22539		2900	-0.26277		2900	-0.23286
2902	-0.1822		2902	-0.22539		2902	-0.263		2902	-0.23286
2904	-0.18221		2904	-0.22538		2904	-0.26319		2904	-0.23286
2906	-0.1822		2906	-0.22536		2906	-0.26315		2906	-0.23285
2908	-0.18221		2908	-0.22536		2908	-0.26301		2908	-0.23285
2910	-0.18222		2910	-0.22536		2910	-0.2629		2910	-0.23285
2912	-0.18222		2912	-0.22535		2912	-0.26286		2912	-0.23284
2914	-0.18221		2914	-0.22535		2914	-0.26284		2914	-0.23284
2916	-0.18221		2916	-0.22534		2916	-0.26277		2916	-0.23285
2918	-0.18223		2918	-0.22535		2918	-0.26271		2918	-0.23284
2920	-0.18221		2920	-0.22534		2920	-0.2627		2920	-0.23284
2922	-0.18221		2922	-0.22532		2922	-0.26272		2922	-0.23285
2924	-0.18222		2924	-0.22531		2924	-0.26274		2924	-0.23284
2926	-0.18223		2926	-0.22532		2926	-0.26274		2926	-0.23282
2928	-0.18223		2928	-0.2253		2928	-0.26283		2928	-0.23282
2930	-0.18224		2930	-0.22532		2930	-0.26273		2930	-0.23282
2932	-0.18223		2932	-0.22533		2932	-0.26266		2932	-0.23283
2934	-0.18223		2934	-0.22533		2934	-0.26301		2934	-0.23283
2936	-0.18223		2936	-0.22533		2936	-0.263		2936	-0.23282
2938	-0.18223		2938	-0.22534		2938	-0.26311		2938	-0.23281
2940	-0.18222		2940	-0.22534		2940	-0.26326		2940	-0.23281
2942	-0.18223		2942	-0.22535		2942	-0.26339		2942	-0.23282
2944	-0.18223		2944	-0.22536		2944	-0.26331		2944	-0.23281
2946	-0.18223		2946	-0.22536		2946	-0.26325		2946	-0.23281
2948	-0.18222		2948	-0.22536		2948	-0.26334		2948	-0.23281
2950	-0.18224		2950	-0.22538		2950	-0.26321		2950	-0.23281
2952	-0.18222		2952	-0.22539		2952	-0.26324		2952	-0.23281
2954	-0.18223		2954	-0.22537		2954	-0.26328		2954	-0.2328
2956	-0.18222		2956	-0.22537		2956	-0.26296		2956	-0.2328
2958	-0.18221		2958	-0.22534		2958	-0.26298		2958	-0.23279
2960	-0.18222		2960	-0.22533		2960	-0.2629		2960	-0.23281
2962	-0.18221		2962	-0.22531		2962	-0.26286		2962	-0.2328
2964	-0.18223		2964	-0.22529		2964	-0.26284		2964	-0.23279
2966	-0.18223		2966	-0.22528		2966	-0.26289		2966	-0.23278
2968	-0.18222		2968	-0.22529		2968	-0.26277		2968	-0.23279
2970	-0.18223		2970	-0.22529		2970	-0.26279		2970	-0.23278
2972	-0.18222		2972	-0.22529		2972	-0.26274		2972	-0.23277
2974	-0.18221		2974	-0.22528		2974	-0.26284		2974	-0.23277
2976	-0.18221		2976	-0.22527		2976	-0.26289		2976	-0.23277
2978	-0.18219		2978	-0.22526		2978	-0.26287		2978	-0.23279
2980	-0.18218		2980	-0.22525		2980	-0.26298		2980	-0.23277
2982	-0.18218		2982	-0.22525		2982	-0.26303		2982	-0.23276
2984	-0.18219		2984	-0.22525		2984	-0.26297		2984	-0.23277
2986	-0.18219		2986	-0.22526		2986	-0.26281		2986	-0.23277
2988	-0.1822		2988	-0.22526		2988	-0.26281		2988	-0.23276
2990	-0.18221		2990	-0.22526		2990	-0.26268		2990	-0.23276
2992	-0.18221		2992	-0.22525		2992	-0.26285		2992	-0.23275
2994	-0.18221		2994	-0.22524		2994	-0.26301		2994	-0.23275
2996	-0.18221		2996	-0.22523		2996	-0.26303		2996	-0.23275
2998	-0.18221		2998	-0.22524		2998	-0.26331		2998	-0.23274
3000	-0.1822		3000	-0.22524		3000	-0.26321		3000	-0.23275
3002	-0.18221		3002	-0.22526		3002	-0.26318		3002	-0.23273
3004	-0.1822		3004	-0.22525		3004	-0.26309		3004	-0.23274
3006	-0.1822		3006	-0.22525		3006	-0.26318		3006	-0.23274
3008	-0.1822		3008	-0.22525		3008	-0.26325		3008	-0.23273
3010	-0.1822		3010	-0.22526		3010	-0.26334		3010	-0.23273
3012	-0.18221		3012	-0.22525		3012	-0.26344		3012	-0.23273
3014	-0.18221		3014	-0.22527		3014	-0.26355		3014	-0.23274
3016	-0.18221		3016	-0.22527		3016	-0.26348		3016	-0.23272
3018	-0.18221		3018	-0.22526		3018	-0.26339		3018	-0.23273
3020	-0.1822		3020	-0.22525		3020	-0.26336		3020	-0.23273
3022	-0.1822		3022	-0.22524		3022	-0.26339		3022	-0.23271
3024	-0.18221		3024	-0.22525		3024	-0.26321		3024	-0.23271
3026	-0.18221		3026	-0.22524		3026	-0.26338		3026	-0.23271
3028	-0.18221		3028	-0.22523		3028	-0.26327		3028	-0.23271
3030	-0.1822		3030	-0.22522		3030	-0.26313		3030	-0.23272
3032	-0.1822		3032	-0.2252		3032	-0.2634		3032	-0.23271
3034	-0.1822		3034	-0.22519		3034	-0.26326		3034	-0.2327
3036	-0.1822		3036	-0.22518		3036	-0.26314		3036	-0.2327
3038	-0.18218		3038	-0.22517		3038	-0.26316		3038	-0.23269
3040	-0.18219		3040	-0.22516		3040	-0.26321		3040	-0.23271
3042	-0.1822		3042	-0.22516		3042	-0.26336		3042	-0.23269
3044	-0.18219		3044	-0.22514		3044	-0.26334		3044	-0.2327
3046	-0.1822		3046	-0.22513		3046	-0.26331		3046	-0.23268
3048	-0.18221		3048	-0.22513		3048	-0.2633		3048	-0.23269
3050	-0.18221		3050	-0.22513		3050	-0.26308		3050	-0.23268
3052	-0.18221		3052	-0.22513		3052	-0.26311		3052	-0.23268
3054	-0.18221		3054	-0.22513		3054	-0.26319		3054	-0.23268
3056	-0.18222		3056	-0.22513		3056	-0.26316		3056	-0.23268
3058	-0.18222		3058	-0.22513		3058	-0.26319		3058	-0.23267
3060	-0.18221		3060	-0.22515		3060	-0.26314		3060	-0.23268
3062	-0.18223		3062	-0.22517		3062	-0.26298		3062	-0.23267
3064	-0.18223		3064	-0.22518		3064	-0.26293		3064	-0.23267
3066	-0.18222		3066	-0.22519		3066	-0.26327		3066	-0.23267
3068	-0.18221		3068	-0.2252		3068	-0.2632		3068	-0.23268
3070	-0.18223		3070	-0.2252		3070	-0.26298		3070	-0.23266
3072	-0.18222		3072	-0.22521		3072	-0.26315		3072	-0.23267
3074	-0.18223		3074	-0.22522		3074	-0.26317		3074	-0.23265
3076	-0.18222		3076	-0.22524		3076	-0.26299		3076	-0.23266
3078	-0.18222		3078	-0.22525		3078	-0.26298		3078	-0.23265
3080	-0.18222		3080	-0.22528		3080	-0.26319		3080	-0.23264
3082	-0.18221		3082	-0.22526		3082	-0.26323		3082	-0.23265
3084	-0.18225		3084	-0.2253		3084	-0.26319		3084	-0.23265
3086	-0.18226		3086	-0.22529		3086	-0.26303		3086	-0.23265
3088	-0.18228		3088	-0.22525		3088	-0.26328		3088	-0.23264
3090	-0.18228		3090	-0.2252		3090	-0.26348		3090	-0.23263
3092	-0.18227		3092	-0.22514		3092	-0.2631		3092	-0.23263
3094	-0.18228		3094	-0.22509		3094	-0.26294		3094	-0.23264
3096	-0.18227		3096	-0.22506		3096	-0.26304		3096	-0.23263
3098	-0.18228		3098	-0.2251		3098	-0.26294		3098	-0.23262
3100	-0.18226		3100	-0.22512		3100	-0.26302		3100	-0.23262
3102	-0.18226		3102	-0.22514		3102	-0.26321		3102	-0.23261
3104	-0.18228		3104	-0.22515		3104	-0.26341		3104	-0.23261
3106	-0.18226		3106	-0.22516		3106	-0.26372		3106	-0.23261
3108	-0.18226		3108	-0.22518		3108	-0.26353		3108	-0.23261
3110	-0.18227		3110	-0.22518		3110	-0.26346		3110	-0.2326
3112	-0.18228		3112	-0.22519		3112	-0.26344		3112	-0.2326
3114	-0.18229		3114	-0.22519		3114	-0.26335		3114	-0.2326
3116	-0.18229		3116	-0.2252		3116	-0.26338		3116	-0.23261
3118	-0.18227		3118	-0.2252		3118	-0.26319		3118	-0.23259
3120	-0.18228		3120	-0.2252		3120	-0.26324		3120	-0.23259
3122	-0.18229		3122	-0.22522		3122	-0.26334		3122	-0.23259
3124	-0.18228		3124	-0.22523		3124	-0.26339		3124	-0.23259
3126	-0.18228		3126	-0.22524		3126	-0.26322		3126	-0.23257
3128	-0.18228		3128	-0.22524		3128	-0.26335		3128	-0.23258
3130	-0.18228		3130	-0.22525		3130	-0.2632		3130	-0.23258
3132	-0.18229		3132	-0.22525		3132	-0.26313		3132	-0.23257
3134	-0.18228		3134	-0.22523		3134	-0.26323		3134	-0.23258
3136	-0.18228		3136	-0.22522		3136	-0.26325		3136	-0.23256
3138	-0.18229		3138	-0.22523		3138	-0.2634		3138	-0.23257
3140	-0.18227		3140	-0.22523		3140	-0.26352		3140	-0.23256
3142	-0.18228		3142	-0.22524		3142	-0.26344		3142	-0.23257
3144	-0.18229		3144	-0.22524		3144	-0.26324		3144	-0.23257
3146	-0.18226		3146	-0.22525		3146	-0.26316		3146	-0.23255
3148	-0.18227		3148	-0.22527		3148	-0.26317		3148	-0.23256
3150	-0.18227		3150	-0.22529		3150	-0.26317		3150	-0.23257
3152	-0.18227		3152	-0.22525		3152	-0.26306		3152	-0.23255
3154	-0.18227		3154	-0.22526		3154	-0.26324		3154	-0.23255
3156	-0.18227		3156	-0.22526		3156	-0.2634		3156	-0.23256
3158	-0.18226		3158	-0.22525		3158	-0.26353		3158	-0.23254
3160	-0.18227		3160	-0.22525		3160	-0.26351		3160	-0.23254
3162	-0.18227		3162	-0.22523		3162	-0.26343		3162	-0.23255
3164	-0.18228		3164	-0.22522		3164	-0.26327		3164	-0.23255
3166	-0.18227		3166	-0.22518		3166	-0.26325		3166	-0.23253
3168	-0.18227		3168	-0.22518		3168	-0.26314		3168	-0.23253
3170	-0.18226		3170	-0.22517		3170	-0.2632		3170	-0.23254
3172	-0.18227		3172	-0.22517		3172	-0.26335		3172	-0.23253
3174	-0.18226		3174	-0.22516		3174	-0.26311		3174	-0.23253
3176	-0.18227		3176	-0.22517		3176	-0.26353		3176	-0.23253
3178	-0.18228		3178	-0.22517		3178	-0.26354		3178	-0.23252
3180	-0.18226		3180	-0.22519		3180	-0.26366		3180	-0.23252
3182	-0.18226		3182	-0.22522		3182	-0.26338		3182	-0.23252
3184	-0.18226		3184	-0.22523		3184	-0.26331		3184	-0.23252
3186	-0.18225		3186	-0.22525		3186	-0.26321		3186	-0.23251
3188	-0.18226		3188	-0.22526		3188	-0.2634		3188	-0.23251
3190	-0.18226		3190	-0.22527		3190	-0.26347		3190	-0.23251
3192	-0.18225		3192	-0.22528		3192	-0.26333		3192	-0.2325
3194	-0.18227		3194	-0.22529		3194	-0.26341		3194	-0.2325
3196	-0.18226		3196	-0.2253		3196	-0.26357		3196	-0.23252
3198	-0.18227		3198	-0.22529		3198	-0.26352		3198	-0.2325
3200	-0.18227		3200	-0.2253		3200	-0.26354		3200	-0.23249
3202	-0.18227		3202	-0.2253		3202	-0.2635		3202	-0.2325
3204	-0.18227		3204	-0.22533		3204	-0.26339		3204	-0.2325
3206	-0.18227		3206	-0.22534		3206	-0.26327		3206	-0.23249
3208	-0.18227		3208	-0.22534		3208	-0.26344		3208	-0.23248
3210	-0.18227		3210	-0.22535		3210	-0.26361		3210	-0.23248
3212	-0.18228		3212	-0.22536		3212	-0.26358		3212	-0.23248
3214	-0.18227		3214	-0.22535		3214	-0.26354		3214	-0.23249
3216	-0.18227		3216	-0.22534		3216	-0.26374		3216	-0.23248
3218	-0.18226		3218	-0.22535		3218	-0.2636		3218	-0.23248
3220	-0.18227		3220	-0.22537		3220	-0.26361		3220	-0.23249
3222	-0.18227		3222	-0.22535		3222	-0.26329		3222	-0.23247
3224	-0.18228		3224	-0.22536		3224	-0.26353		3224	-0.23248
3226	-0.18228		3226	-0.22537		3226	-0.26373		3226	-0.23247
3228	-0.18229		3228	-0.22537		3228	-0.26378		3228	-0.23246
3230	-0.18228		3230	-0.22536		3230	-0.26376		3230	-0.23246
3232	-0.1823		3232	-0.22536		3232	-0.26378		3232	-0.23245
3234	-0.1823		3234	-0.22536		3234	-0.2638		3234	-0.23246
3236	-0.18231		3236	-0.22535		3236	-0.2638		3236	-0.23244
3238	-0.18229		3238	-0.22535		3238	-0.26372		3238	-0.23246
3240	-0.18229		3240	-0.22534		3240	-0.2637		3240	-0.23245
3242	-0.18229		3242	-0.22535		3242	-0.26375		3242	-0.23244
3244	-0.1823		3244	-0.22534		3244	-0.26384		3244	-0.23244
3246	-0.1823		3246	-0.22534		3246	-0.26385		3246	-0.23244
3248	-0.18231		3248	-0.22535		3248	-0.26382		3248	-0.23244
3250	-0.1823		3250	-0.22535		3250	-0.26383		3250	-0.23244
3252	-0.1823		3252	-0.22536		3252	-0.26396		3252	-0.23243
3254	-0.18231		3254	-0.22537		3254	-0.26393		3254	-0.23243
3256	-0.1823		3256	-0.22538		3256	-0.26399		3256	-0.23243
3258	-0.18231		3258	-0.22539		3258	-0.26398		3258	-0.23243
3260	-0.18232		3260	-0.2254		3260	-0.26399		3260	-0.23243
3262	-0.18232		3262	-0.22541		3262	-0.26397		3262	-0.23242
3264	-0.18233		3264	-0.22543		3264	-0.26403		3264	-0.23241
3266	-0.18234		3266	-0.22544		3266	-0.26401		3266	-0.23242
3268	-0.18232		3268	-0.22547		3268	-0.26393		3268	-0.23241
3270	-0.18233		3270	-0.22546		3270	-0.26389		3270	-0.23241
3272	-0.18232		3272	-0.22547		3272	-0.26378		3272	-0.2324
3274	-0.18232		3274	-0.22547		3274	-0.26389		3274	-0.23239
3276	-0.18232		3276	-0.22548		3276	-0.264		3276	-0.23239
3278	-0.18232		3278	-0.22548		3278	-0.26402		3278	-0.2324
3280	-0.18232		3280	-0.22546		3280	-0.26397		3280	-0.2324
3282	-0.18231		3282	-0.22546		3282	-0.264		3282	-0.23239
3284	-0.18231		3284	-0.22549		3284	-0.26404		3284	-0.23239
3286	-0.18232		3286	-0.22549		3286	-0.26402		3286	-0.23239
3288	-0.18232		3288	-0.22549		3288	-0.26396		3288	-0.23238
3290	-0.18232		3290	-0.22548		3290	-0.26395		3290	-0.23238
3292	-0.18232		3292	-0.22547		3292	-0.26395		3292	-0.23238
3294	-0.18234		3294	-0.22544		3294	-0.26375		3294	-0.23238
3296	-0.18232		3296	-0.2254		3296	-0.26392		3296	-0.23237
3298	-0.18231		3298	-0.22539		3298	-0.26401		3298	-0.23238
3300	-0.18232		3300	-0.22539		3300	-0.26407		3300	-0.23237
3302	-0.18233		3302	-0.22538		3302	-0.264		3302	-0.23236
3304	-0.18232		3304	-0.22539		3304	-0.26403		3304	-0.23236
3306	-0.18233		3306	-0.2254		3306	-0.26406		3306	-0.23235
3308	-0.18235		3308	-0.22541		3308	-0.26404		3308	-0.23235
3310	-0.18234		3310	-0.2254		3310	-0.26406		3310	-0.23234
3312	-0.18235		3312	-0.2254		3312	-0.26408		3312	-0.23236
3314	-0.18234		3314	-0.22542		3314	-0.26407		3314	-0.23234
3316	-0.18234		3316	-0.22543		3316	-0.2641		3316	-0.23234
3318	-0.18235		3318	-0.22545		3318	-0.26414		3318	-0.23235
3320	-0.18234		3320	-0.22545		3320	-0.26416		3320	-0.23233
3322	-0.18234		3322	-0.22545		3322	-0.26414		3322	-0.23233
3324	-0.18234		3324	-0.22547		3324	-0.26415		3324	-0.23233
3326	-0.18234		3326	-0.22548		3326	-0.26419		3326	-0.23233
3328	-0.18234		3328	-0.2255		3328	-0.26428		3328	-0.23232
3330	-0.18234		3330	-0.22551		3330	-0.26428		3330	-0.23232
3332	-0.18235		3332	-0.22553		3332	-0.26424		3332	-0.23232
3334	-0.18235		3334	-0.22555		3334	-0.2643		3334	-0.23232
3336	-0.18236		3336	-0.22556		3336	-0.2643		3336	-0.23231
3338	-0.18235		3338	-0.22558		3338	-0.26433		3338	-0.23231
3340	-0.18235		3340	-0.22556		3340	-0.26438		3340	-0.23231
3342	-0.18235		3342	-0.22557		3342	-0.26435		3342	-0.23231
3344	-0.18235		3344	-0.22557		3344	-0.26436		3344	-0.23231
3346	-0.18234		3346	-0.22557		3346	-0.26433		3346	-0.2323
3348	-0.18234		3348	-0.22556		3348	-0.26441		3348	-0.2323
3350	-0.18234		3350	-0.22556		3350	-0.26442		3350	-0.2323
3352	-0.18233		3352	-0.22555		3352	-0.26448		3352	-0.23227
3354	-0.18234		3354	-0.22555		3354	-0.26447		3354	-0.23229
3356	-0.18235		3356	-0.22554		3356	-0.26437		3356	-0.23229
3358	-0.18235		3358	-0.22552		3358	-0.26433		3358	-0.23228
3360	-0.18237		3360	-0.2255		3360	-0.26423		3360	-0.23229
3362	-0.18237		3362	-0.22548		3362	-0.26434		3362	-0.23228
3364	-0.18237		3364	-0.22546		3364	-0.26438		3364	-0.23228
3366	-0.18235		3366	-0.22549		3366	-0.2644		3366	-0.2323
3368	-0.18236		3368	-0.2255		3368	-0.2645		3368	-0.23228
3370	-0.18235		3370	-0.22552		3370	-0.26452		3370	-0.23228
3372	-0.18235		3372	-0.22553		3372	-0.26449		3372	-0.23227
3374	-0.18235		3374	-0.22554		3374	-0.26444		3374	-0.23227
3376	-0.18236		3376	-0.22554		3376	-0.26446		3376	-0.23226
3378	-0.18236		3378	-0.22554		3378	-0.26443		3378	-0.23226
3380	-0.18236		3380	-0.22556		3380	-0.26439		3380	-0.23227
3382	-0.18236		3382	-0.22558		3382	-0.26438		3382	-0.23225
3384	-0.18237		3384	-0.2256		3384	-0.26436		3384	-0.23226
3386	-0.18238		3386	-0.22563		3386	-0.26425		3386	-0.23225
3388	-0.18237		3388	-0.22563		3388	-0.26417		3388	-0.23225
3390	-0.18237		3390	-0.22563		3390	-0.26425		3390	-0.23225
3392	-0.18236		3392	-0.22564		3392	-0.26413		3392	-0.23224
3394	-0.18237		3394	-0.22565		3394	-0.26405		3394	-0.23224
3396	-0.18236		3396	-0.22564		3396	-0.26403		3396	-0.23224
3398	-0.18236		3398	-0.22564		3398	-0.26404		3398	-0.23224
3400	-0.18239		3400	-0.22564		3400	-0.26411		3400	-0.23224
3402	-0.18238		3402	-0.22564		3402	-0.26408		3402	-0.23223
3404	-0.18237		3404	-0.22564		3404	-0.26403		3404	-0.23221
3406	-0.18237		3406	-0.22563		3406	-0.264		3406	-0.23222
3408	-0.18237		3408	-0.22566		3408	-0.26385		3408	-0.23222
3410	-0.18238		3410	-0.2257		3410	-0.26394		3410	-0.23221
3412	-0.18238		3412	-0.2257		3412	-0.26406		3412	-0.23222
3414	-0.18238		3414	-0.2257		3414	-0.26408		3414	-0.2322
3416	-0.18238		3416	-0.22569		3416	-0.26401		3416	-0.2322
3418	-0.18238		3418	-0.22567		3418	-0.26359		3418	-0.23221
3420	-0.18238		3420	-0.22566		3420	-0.26383		3420	-0.23219
3422	-0.18239		3422	-0.22564		3422	-0.26374		3422	-0.2322
3424	-0.18239		3424	-0.22561		3424	-0.26399		3424	-0.2322
3426	-0.18241		3426	-0.2256		3426	-0.26407		3426	-0.23221
3428	-0.1824		3428	-0.22559		3428	-0.26396		3428	-0.2322
3430	-0.1824		3430	-0.22559		3430	-0.26389		3430	-0.23219
3432	-0.1824		3432	-0.2256		3432	-0.26402		3432	-0.23218
3434	-0.1824		3434	-0.2256		3434	-0.26358		3434	-0.23219
3436	-0.1824		3436	-0.22561		3436	-0.26354		3436	-0.23219
3438	-0.18241		3438	-0.22561		3438	-0.26355		3438	-0.23219
3440	-0.18242		3440	-0.22562		3440	-0.26358		3440	-0.23219
3442	-0.18243		3442	-0.22563		3442	-0.26352		3442	-0.23219
3444	-0.18242		3444	-0.22565		3444	-0.2637		3444	-0.23218
3446	-0.18243		3446	-0.22566		3446	-0.26366		3446	-0.23218
3448	-0.18243		3448	-0.22567		3448	-0.26377		3448	-0.23218
3450	-0.18243		3450	-0.22568		3450	-0.2637		3450	-0.23217
3452	-0.18244		3452	-0.22568		3452	-0.26356		3452	-0.23216
3454	-0.18244		3454	-0.22568		3454	-0.26363		3454	-0.23215
3456	-0.18246		3456	-0.2257		3456	-0.26345		3456	-0.23216
3458	-0.18247		3458	-0.2257		3458	-0.26345		3458	-0.23216
3460	-0.18246		3460	-0.22571		3460	-0.26341		3460	-0.23215
3462	-0.18247		3462	-0.22571		3462	-0.26358		3462	-0.23215
3464	-0.18246		3464	-0.22571		3464	-0.26354		3464	-0.23215
3466	-0.18245		3466	-0.22573		3466	-0.2635		3466	-0.23214
3468	-0.18245		3468	-0.22573		3468	-0.2635		3468	-0.23214
3470	-0.18245		3470	-0.22574		3470	-0.26345		3470	-0.23214
3472	-0.18246		3472	-0.22574		3472	-0.26344		3472	-0.23213
3474	-0.18246		3474	-0.22575		3474	-0.26341		3474	-0.23214
3476	-0.18247		3476	-0.22577		3476	-0.26341		3476	-0.23212
3478	-0.18245		3478	-0.22578		3478	-0.26382		3478	-0.23213
3480	-0.18246		3480	-0.22578		3480	-0.26394		3480	-0.23213
3482	-0.18246		3482	-0.22579		3482	-0.26385		3482	-0.23212
3484	-0.18246		3484	-0.22578		3484	-0.26368		3484	-0.23212
3486	-0.18246		3486	-0.22577		3486	-0.26371		3486	-0.23211
3488	-0.18247		3488	-0.22575		3488	-0.26364		3488	-0.23211
3490	-0.18248		3490	-0.22572		3490	-0.26383		3490	-0.23211
3492	-0.18248		3492	-0.2257		3492	-0.26387		3492	-0.23211
3494	-0.18249		3494	-0.2257		3494	-0.26384		3494	-0.2321
3496	-0.18248		3496	-0.22569		3496	-0.26376		3496	-0.23211
3498	-0.18248		3498	-0.22568		3498	-0.2638		3498	-0.2321
3500	-0.18248		3500	-0.22566		3500	-0.26365		3500	-0.23209
3502	-0.18249		3502	-0.22567		3502	-0.26397		3502	-0.2321
3504	-0.1825		3504	-0.22566		3504	-0.26399		3504	-0.23209
3506	-0.1825		3506	-0.22567		3506	-0.26382		3506	-0.23209
3508	-0.18251		3508	-0.22569		3508	-0.2637		3508	-0.2321
3510	-0.18251		3510	-0.22568		3510	-0.26377		3510	-0.23209
3512	-0.18252		3512	-0.22569		3512	-0.2637		3512	-0.23209
3514	-0.18251		3514	-0.22569		3514	-0.26381		3514	-0.23208
3516	-0.18252		3516	-0.2257		3516	-0.26365		3516	-0.23208
3518	-0.18251		3518	-0.2257		3518	-0.26367		3518	-0.23208
3520	-0.18252		3520	-0.22571		3520	-0.2638		3520	-0.23207
3522	-0.18251		3522	-0.22572		3522	-0.26349		3522	-0.23207
3524	-0.18252		3524	-0.22573		3524	-0.26353		3524	-0.23206
3526	-0.18252		3526	-0.22574		3526	-0.2635		3526	-0.23206
3528	-0.18252		3528	-0.22573		3528	-0.26349		3528	-0.23206
3530	-0.18253		3530	-0.22574		3530	-0.26353		3530	-0.23207
3532	-0.18253		3532	-0.22574		3532	-0.2635		3532	-0.23205
3534	-0.18251		3534	-0.22575		3534	-0.26354		3534	-0.23206
3536	-0.18253		3536	-0.22576		3536	-0.2636		3536	-0.23206
3538	-0.18253		3538	-0.22576		3538	-0.26352		3538	-0.23205
3540	-0.18251		3540	-0.22578		3540	-0.26372		3540	-0.23205
3542	-0.18252		3542	-0.2258		3542	-0.26374		3542	-0.23204
3544	-0.18253		3544	-0.22584		3544	-0.26361		3544	-0.23205
3546	-0.18253		3546	-0.22585		3546	-0.26364		3546	-0.23203
3548	-0.18253		3548	-0.22588		3548	-0.26364		3548	-0.23204
3550	-0.18254		3550	-0.22588		3550	-0.26351		3550	-0.23204
3552	-0.18253		3552	-0.22589		3552	-0.26354		3552	-0.23204
3554	-0.18254		3554	-0.22589		3554	-0.26362		3554	-0.23203
3556	-0.18255		3556	-0.22586		3556	-0.26379		3556	-0.23203
3558	-0.18255		3558	-0.22584		3558	-0.2637		3558	-0.23203
3560	-0.18255		3560	-0.22581		3560	-0.26363		3560	-0.23203
3562	-0.18256		3562	-0.22581		3562	-0.26372		3562	-0.23203
3564	-0.18257		3564	-0.22579		3564	-0.26356		3564	-0.23202
3566	-0.18257		3566	-0.22578		3566	-0.26358		3566	-0.23201
3568	-0.18256		3568	-0.22579		3568	-0.26369		3568	-0.23201
3570	-0.18255		3570	-0.22579		3570	-0.26384		3570	-0.232
3572	-0.18256		3572	-0.22579		3572	-0.26364		3572	-0.23201
3574	-0.18255		3574	-0.22578		3574	-0.26369		3574	-0.23202
3576	-0.18257		3576	-0.22578		3576	-0.26383		3576	-0.232
3578	-0.18256		3578	-0.22581		3578	-0.26369		3578	-0.232
3580	-0.18256		3580	-0.22582		3580	-0.26399		3580	-0.23199
3582	-0.18257		3582	-0.22582		3582	-0.26399		3582	-0.23201
3584	-0.18257		3584	-0.2258		3584	-0.26386		3584	-0.232
3586	-0.18257		3586	-0.22577		3586	-0.2641		3586	-0.23201
3588	-0.18257		3588	-0.22577		3588	-0.26413		3588	-0.23199
3590	-0.18257		3590	-0.22578		3590	-0.26414		3590	-0.23199
3592	-0.18257		3592	-0.22578		3592	-0.26404		3592	-0.23199
3594	-0.18258		3594	-0.22579		3594	-0.2641		3594	-0.23199
3596	-0.18259		3596	-0.2258		3596	-0.26406		3596	-0.23199
3598	-0.18258		3598	-0.22582		3598	-0.26394		3598	-0.232

## Sheet: fig 2 and 4 raw data
CoCr without S.mutans		CoCr with S.mutans		NiCr without S.mutans		NiCr with S.mutans
nyquist									拟合	bego tsb					nicr tsb					bego ua					NICR UA
100480	311530	68796	365510	64252	204290	87276	396480		nyquist
42029	172850	38972	231380	31242	110880	41917	223590			23.6542	1.6432	32.1729	0.165971		23.4976	1.54888	34.7196	0.149472		25.884	-4.497	28.3664	0.233508		10.1966	-2.05396	11.2404	0.179648
19887	80326	18505	116900	16729	64975	15992	105640			32.1984	2.73392	32.1991	0.287422		34.2704	2.84692	34.7448	0.257032		31.4972	-0.555913	28.3939	0.414721		12.5716	0.00508672	11.2579	0.322737
11027	46894	9740.1	66022	9564.9	37714	8063.9	59054			35.1674	1.69236	32.2446	0.497746		36.8487	1.71181	34.7881	0.441993		28.0077	0.637047	28.4427	0.736558		10.3828	0.552447	11.2895	0.579793
6071.5	27108	5202.3	36897	5689.3	21995	4288.9	32803			31.0871	2.03259	32.3233	0.861976		34.7558	1.95921	34.8627	0.760051		27.1074	1.722	28.5295	1.30814		10.5826	1.19265	11.3464	1.04157
3517.3	15626	2919.4	20561	3374.5	12936	2358.1	18202			31.4864	2.66892	32.4596	1.49273		34.4936	2.50994	34.9909	1.30699		27.6152	3.06836	28.6839	2.32321		10.992	2.42345	11.4487	1.87111
2050.8	8991.1	1691.5	11485	1954.7	7619.1	1348.5	10102			32.0604	3.96376	32.6956	2.58506		35.0534	3.55662	35.2113	2.24749		28.3563	5.07004	28.9589	4.12579		11.5173	4.05286	11.6334	3.36116
1235.9	5206.3	1012.1	6433.8	1111.8	4467.9	818.35	5621.2			33.0566	6.04313	33.1044	4.47669		35.9672	5.2638	35.5904	3.86479		29.3992	8.36307	29.4498	7.32648		12.2456	6.78078	11.9679	6.03735
753.53	3073.5	630.03	3683.8	642.43	2644.2	515.45	3203.3			34.448	9.51704	33.8123	7.75255		37.3299	8.10311	36.2423	6.6459		30.8342	13.9963	30.3295	13.0084		13.3097	11.5141	12.5775	10.8428
456.66	1776.1	390.6	2071.9	372.87	1521.8	323.45	1801.5			36.457	15.3865	35.0382	13.4255		39.2849	12.7253	37.3633	11.4283		32.7892	23.6004	31.9166	23.0909		14.822	19.6919	13.7004	19.4677
281.83	1042.2	243.5	1189.5	226.34	884.63	196.96	1037.8			39.3407	25.1078	37.1611	23.2498		41.8958	20.0795	39.291	19.6521		35.9683	41.2891	34.8113	40.9667		17.2678	34.8122	15.8062	34.9329
180.69	606.93	155.37	680.43	145.18	509.25	117.6	594.73			44.007	42.3379	40.8377	40.2629		45.4387	33.1053	42.606	33.7936		41.3988	71.8432	40.1831	72.598		21.3792	60.8931	19.8667	62.6023
120.17	354.43	100.61	389.94	98.534	293.36	69.562	339.5			51.4541	71.1161	47.2047	69.7255		50.2436	55.6885	48.3067	58.1114		50.7672	125.846	50.3785	128.314		29.0316	107.363	27.9929	111.84
84.358	202.95	68.637	218.35	71.929	165.11	42.617	188.23			64.097	120.457	58.2316	120.747		58.0235	95.7732	58.1106	99.9278		68.6372	218.349	70.0225	225.408		42.6168	188.226	44.7739	198.279
64.097	120.46	50.767	125.85	58.024	95.773	29.032	107.36			84.3576	202.953	77.3291	209.104		71.9288	165.106	74.9719	171.834		100.613	389.935	106.426	391.418		69.5617	339.501	78.4156	345.752
51.454	71.116	41.399	71.843	50.244	55.688	21.379	60.893			120.172	354.425	110.407	362.114		98.5341	293.362	103.974	295.48		155.369	680.427	164.428	673.322		117.598	594.734	134.381	590.782
44.007	42.338	35.968	41.289	45.439	33.105	17.268	34.812			180.694	606.928	167.705	627.084		145.176	509.249	153.869	508.092		243.5	1189.54	245.361	1169.66		196.965	1037.75	204.503	1014.42
39.341	25.108	32.789	23.6	41.896	20.08	14.822	19.692			281.833	1042.25	266.98	1085.92		226.341	884.629	239.733	873.665		390.605	2071.91	370.961	2067.82		323.452	1801.54	294.058	1791.91
36.457	15.386	30.834	13.996	39.285	12.725	13.31	11.514			456.66	1776.12	439.043	1880.46		372.87	1521.82	387.581	1502.21		630.028	3683.79	592.336	3686.15		515.448	3203.33	442.836	3223.22
34.448	9.517	29.399	8.3631	37.33	8.1031	12.246	6.7808			753.527	3073.5	737.444	3256.21		642.43	2644.18	642.397	2582.77		1012.12	6433.78	993.933	6582.97		818.351	5621.19	717.616	5829.2
33.057	6.0431	28.356	5.07	35.967	5.2638	11.517	4.0529			1235.9	5206.27	1255.49	5638.1		1111.79	4467.92	1082.28	4440.05		1691.47	11485.1	1723.04	11754.4		1348.51	10102.2	1232.84	10548.8
32.06	3.9638	27.615	3.0684	35.053	3.5566	10.992	2.4235			2050.81	8991.13	2156.47	9761.18		1954.67	7619.1	1843.73	7631.31		2919.37	20560.9	3048.09	20976.5		2358.14	18202.4	2206.49	19078.6
31.486	2.6689	27.107	1.722	34.494	2.5099	10.583	1.1926			3517.26	15626.1	3728.3	16896.1		3374.53	12935.8	3167.95	13111.5		5202.3	36896.6	5470.05	37410		4288.91	32803.3	4079.95	34474
31.087	2.0326	28.008	0.63705	34.756	1.9592	10.383	0.55245			6071.54	27108.2	6484.87	29236		5689.35	21995	5488.7	22512.8		9740.09	66022.4	9951.69	66667.1		8063.92	59054.2	7804.84	62213.3
35.167	1.6924	31.497	-0.55591	36.849	1.7118	12.572	0.0050867			11027.4	46894.2	11361.7	50557.1		9564.88	37714.1	9607.52	38611.8		18505.1	116897	18425	118678		15991.5	105640	15592	112038
32.198	2.7339	25.884	-4.497	34.27	2.8469	10.197	-2.054			19887.1	80326.2	20114.3	87331.5		16729.3	64975	17063.6	66090.4		38971.9	231379	35003.6	210890		41917.1	223587	32981.7	200945
23.654	1.6432			23.498	1.5489					42029.1	172848	36180.2	150555		31241.9	110881	30962	112708		68796.4	365514	69078.8	373520		87276.4	396480	74672.4	357159
										100478	311531	66661.6	258587		64251.6	204288	57902.4	190861
bode
0.01	72.124	0.01	79.341	0.01	72.541	0.01	77.586		bode
0.018874	76.333	0.018874	80.439	0.018874	74.264	0.018874	79.382			148735	3.97382	0.295571			148735	3.7713	0.246664			78804.6	-9.85599	0.47164			78804.6	-11.389	0.915645
0.035622	76.094	0.035622	81.005	0.035622	75.562	0.035622	81.392			78804.6	4.85326	0.511432			78804.6	4.74879	0.42385			41753.2	-1.01114	0.836802			41753.2	0.0231831	1.64208
0.067234	76.767	0.067234	81.608	0.067234	75.769	0.067234	82.224			41753.2	2.75513	0.884381			41753.2	2.65976	0.727919			22122.2	1.30299	1.48341			22122.2	3.04572	2.93994
0.1269	77.376	0.1269	81.974	0.1269	75.497	0.1269	82.551			22122.2	3.74089	1.52756			22122.2	3.22639	1.24892			11721	3.63484	2.62529			11721	6.43001	5.24495
0.2395	77.315	0.2395	81.919	0.2395	75.379	0.2395	82.618			11721	4.84504	2.63303			11721	4.16182	2.13913			6210.17	6.34019	4.63048			6210.17	12.4333	9.28203
0.45204	77.151	0.45204	81.622	0.45204	75.611	0.45204	82.397			6210.17	7.04796	4.52064			6210.17	5.79357	3.65216			3290.34	10.1372	8.10841			3290.34	19.3866	16.1153
0.85317	76.646	0.85317	81.06	0.85317	76.026	0.85317	81.717			3290.34	10.3599	7.70136			3290.34	8.32612	6.19751			1743.33	15.8793	13.9704			1743.33	28.9748	26.7693
1.6103	76.225	1.6103	80.295	1.6103	76.344	1.6103	80.859			1743.33	15.444	12.9137			1743.33	12.2471	10.3911			923.671	24.4143	23.2146			923.671	40.8627	40.764
3.0392	75.581	3.0392	79.324	3.0392	76.233	3.0392	79.821			923.671	22.8819	20.9653			923.671	17.9483	17.0073			489.39	35.7448	35.8849			489.39	53.0314	54.864
5.7362	74.869	5.7362	78.431	5.7362	75.648	5.7362	79.253			489.39	32.5466	32.032			489.39	25.6072	26.5727			259.294	48.9398	49.6438			259.294	63.6173	65.6545
10.826	73.421	10.826	77.138	10.826	74.088	10.826	78.815			259.294	43.8926	44.594			259.294	36.076	38.4203			137.382	60.0478	61.0354			137.382	70.6541	72.3933
20.434	71.27	20.434	75.532	20.434	71.434	20.434	78.421			137.382	54.1134	55.9017			137.382	47.9424	50.264			72.7895	68.0304	68.5641			72.7895	74.8687	75.9478
38.566	67.43	38.566	72.55	38.566	66.46	38.566	77.243			72.7895	61.9818	64.2539			72.7895	58.7907	59.8209			38.5662	72.5497	72.7427			38.5662	77.2426	77.2753
72.79	61.982	72.79	68.03	72.79	58.791	72.79	74.869			38.5662	67.4298	69.705			38.5662	66.4596	66.4282			20.4336	75.5318	74.7891			20.4336	78.4207	77.2217
137.38	54.113	137.38	60.048	137.38	47.942	137.38	70.654			20.4336	71.2702	73.0438			20.4336	71.4339	70.614			10.8264	77.1376	76.2768			10.8264	78.815	77.1854
259.29	43.893	259.29	48.94	259.29	36.076	259.29	63.617			10.8264	73.4207	75.0274			10.8264	74.0883	73.1518			5.73615	78.4313	78.1528			5.73615	79.2531	78.6021
489.39	32.547	489.39	35.745	489.39	25.607	489.39	53.031			5.73615	74.8687	76.1875			5.73615	75.6482	74.6557			3.03919	79.3237	79.8295			3.03919	79.8215	80.6807
923.67	22.882	923.67	24.414	923.67	17.948	923.67	40.863			3.03919	75.581	76.8582			3.03919	76.2329	75.5328			1.61026	80.2948	80.871			1.61026	80.8589	82.1771
1743.3	15.444	1743.3	15.879	1743.3	12.247	1743.3	28.975			1.61026	76.2246	77.2393			1.61026	76.344	76.0326			0.853168	81.0599	81.414			0.853168	81.7169	82.9818
3290.3	10.36	3290.3	10.137	3290.3	8.3261	3290.3	19.387			0.853168	76.6459	77.4462			0.853168	76.0264	76.3011			0.452035	81.622	81.6606			0.452035	82.3967	83.3341
6210.2	7.048	6210.2	6.3402	6210.2	5.7936	6210.2	12.433			0.452035	77.151	77.5421			0.452035	75.6111	76.4176			0.239503	81.9188	81.7322			0.239503	82.6184	83.4029
11721	4.845	11721	3.6348	11721	4.1618	11721	6.43			0.239503	77.3148	77.5565			0.239503	75.3792	76.4167			0.126896	81.9744	81.6812			0.126896	82.551	83.2505
22122	3.7409	22122	1.303	22122	3.2264	22122	3.0457			0.126896	77.3756	77.4936			0.126896	75.4974	76.2984			0.0672336	81.6078	81.5099			0.0672336	82.2243	82.8494
41753	2.7551	41753	-1.0111	41753	2.6598	41753	0.023183			0.0672336	76.7671	77.3343			0.0672336	75.769	76.0272			0.0356225	81.0046	81.1751			0.0356225	81.3921	82.0772
78805	4.8533	78805	-9.856	78805	4.7488	78805	-11.389			0.0356225	76.0943	77.0298			0.0356225	75.5615	75.5232			0.0188739	80.4392	80.5759			0.0188739	79.3817	80.679
148740	3.9738			148740	3.7713					0.0188739	76.3334	76.4874			0.0188739	74.2643	74.6391			0.01	79.3406	79.5221			0.01	77.5856	78.1911
										0.01	72.1238	75.5444			0.01	72.5408	73.1235

## Sheet: fig 6 raw data
CoCr without S.mutans			CoCr with S.mutans			NiCr without S.mutans			NiCr with S.mutans
4.612e-06	4.612e-06	-0.68066	-0.00010761	0.00010761	-0.55615	4.612e-05	4.612e-05	-0.78198	7.0717e-05	7.0717e-05	-0.7124
1.5343e-05	1.5343e-05	-0.67966	3.0747e-07	3.0747e-07	-0.55515	0.00012206	0.00012206	-0.78098	0.00014174	0.00014174	-0.7114
1.4282e-05	1.4282e-05	-0.67866	7.1025e-06	7.1025e-06	-0.55415	0.00012342	0.00012342	-0.77998	0.00013811	0.00013811	-0.7104
1.3075e-05	1.3075e-05	-0.67766	6.9856e-06	6.9856e-06	-0.55315	0.00011586	0.00011586	-0.77898	0.00012883	0.00012883	-0.7094
1.1994e-05	1.1994e-05	-0.67666	6.5078e-06	6.5078e-06	-0.55215	0.00010911	0.00010911	-0.77798	0.00012063	0.00012063	-0.7084
1.1117e-05	1.1117e-05	-0.67566	6.064e-06	6.064e-06	-0.55115	0.0001032	0.0001032	-0.77698	0.00011357	0.00011357	-0.7074
1.0373e-05	1.0373e-05	-0.67466	5.6623e-06	5.6623e-06	-0.55015	9.8097e-05	9.8097e-05	-0.77598	0.00010749	0.00010749	-0.7064
9.7264e-06	9.7264e-06	-0.67366	5.3104e-06	5.3104e-06	-0.54915	9.3684e-05	9.3684e-05	-0.77498	0.00010211	0.00010211	-0.7054
9.2021e-06	9.2021e-06	-0.67266	5.0088e-06	5.0088e-06	-0.54815	8.9621e-05	8.9621e-05	-0.77398	9.7206e-05	9.7206e-05	-0.7044
8.7027e-06	8.7027e-06	-0.67166	4.7363e-06	4.7363e-06	-0.54715	8.5842e-05	8.5842e-05	-0.77298	9.3082e-05	9.3082e-05	-0.7034
8.2572e-06	8.2572e-06	-0.67066	4.4987e-06	4.4987e-06	-0.54615	8.2472e-05	8.2472e-05	-0.77198	8.9101e-05	8.9101e-05	-0.7024
7.8484e-06	7.8484e-06	-0.66966	4.2838e-06	4.2838e-06	-0.54515	7.9285e-05	7.9285e-05	-0.77098	8.5332e-05	8.5332e-05	-0.7014
7.4814e-06	7.4814e-06	-0.66866	4.0855e-06	4.0855e-06	-0.54415	7.6408e-05	7.6408e-05	-0.76998	8.1969e-05	8.1969e-05	-0.7004
7.1549e-06	7.1549e-06	-0.66766	3.9083e-06	3.9083e-06	-0.54315	7.3649e-05	7.3649e-05	-0.76898	7.8818e-05	7.8818e-05	-0.6994
6.8393e-06	6.8393e-06	-0.66666	3.7401e-06	3.7401e-06	-0.54215	7.1119e-05	7.1119e-05	-0.76798	7.5778e-05	7.5778e-05	-0.6984
6.5498e-06	6.5498e-06	-0.66566	3.5898e-06	3.5898e-06	-0.54115	6.8651e-05	6.8651e-05	-0.76698	7.3025e-05	7.3025e-05	-0.6974
6.2796e-06	6.2796e-06	-0.66466	3.45e-06	3.45e-06	-0.54015	6.6417e-05	6.6417e-05	-0.76598	7.033e-05	7.033e-05	-0.6964
6.0364e-06	6.0364e-06	-0.66366	3.3164e-06	3.3164e-06	-0.53915	6.4222e-05	6.4222e-05	-0.76498	6.7938e-05	6.7938e-05	-0.6954
5.7988e-06	5.7988e-06	-0.66266	3.1954e-06	3.1954e-06	-0.53815	6.2201e-05	6.2201e-05	-0.76398	6.5581e-05	6.5581e-05	-0.6944
5.5769e-06	5.5769e-06	-0.66166	3.0819e-06	3.0819e-06	-0.53715	6.0202e-05	6.0202e-05	-0.76298	6.3267e-05	6.3267e-05	-0.6934
5.369e-06	5.369e-06	-0.66066	2.9759e-06	2.9759e-06	-0.53615	5.8389e-05	5.8389e-05	-0.76198	6.1171e-05	6.1171e-05	-0.6924
5.1812e-06	5.1812e-06	-0.65966	2.8757e-06	2.8757e-06	-0.53515	5.6567e-05	5.6567e-05	-0.76098	5.9175e-05	5.9175e-05	-0.6914
4.992e-06	4.992e-06	-0.65866	2.7782e-06	2.7782e-06	-0.53415	5.4895e-05	5.4895e-05	-0.75998	5.7173e-05	5.7173e-05	-0.6904
4.8147e-06	4.8147e-06	-0.65766	2.6889e-06	2.6889e-06	-0.53315	5.3206e-05	5.3206e-05	-0.75898	5.5354e-05	5.5354e-05	-0.6894
4.6452e-06	4.6452e-06	-0.65666	2.6015e-06	2.6015e-06	-0.53215	5.1672e-05	5.1672e-05	-0.75798	5.3603e-05	5.3603e-05	-0.6884
4.4933e-06	4.4933e-06	-0.65566	2.5215e-06	2.5215e-06	-0.53115	5.0127e-05	5.0127e-05	-0.75698	5.1842e-05	5.1842e-05	-0.6874
4.3411e-06	4.3411e-06	-0.65466	2.4449e-06	2.4449e-06	-0.53015	4.8715e-05	4.8715e-05	-0.75598	5.0249e-05	5.0249e-05	-0.6864
4.1955e-06	4.1955e-06	-0.65366	2.3712e-06	2.3712e-06	-0.52915	4.7283e-05	4.7283e-05	-0.75498	4.8686e-05	4.8686e-05	-0.6854
4.0625e-06	4.0625e-06	-0.65266	2.3032e-06	2.3032e-06	-0.52815	4.5969e-05	4.5969e-05	-0.75398	4.7093e-05	4.7093e-05	-0.6844
3.9304e-06	3.9304e-06	-0.65166	2.2374e-06	2.2374e-06	-0.52715	4.4589e-05	4.4589e-05	-0.75298	4.5668e-05	4.5668e-05	-0.6834
3.805e-06	3.805e-06	-0.65066	2.1711e-06	2.1711e-06	-0.52615	4.3355e-05	4.3355e-05	-0.75198	4.4286e-05	4.4286e-05	-0.6824
3.6813e-06	3.6813e-06	-0.64966	2.1128e-06	2.1128e-06	-0.52515	4.2093e-05	4.2093e-05	-0.75098	4.2866e-05	4.2866e-05	-0.6814
3.5693e-06	3.5693e-06	-0.64866	2.0506e-06	2.0506e-06	-0.52415	4.0942e-05	4.0942e-05	-0.74998	4.1582e-05	4.1582e-05	-0.6804
3.4552e-06	3.4552e-06	-0.64766	1.9962e-06	1.9962e-06	-0.52315	3.9747e-05	3.9747e-05	-0.74898	4.0337e-05	4.0337e-05	-0.6794
3.3469e-06	3.3469e-06	-0.64666	1.9432e-06	1.9432e-06	-0.52215	3.8672e-05	3.8672e-05	-0.74798	3.905e-05	3.905e-05	-0.6784
3.2425e-06	3.2425e-06	-0.64566	1.8907e-06	1.8907e-06	-0.52115	3.7545e-05	3.7545e-05	-0.74698	3.7879e-05	3.7879e-05	-0.6774
3.1489e-06	3.1489e-06	-0.64466	1.8422e-06	1.8422e-06	-0.52015	3.651e-05	3.651e-05	-0.74598	3.6722e-05	3.6722e-05	-0.6764
3.0499e-06	3.0499e-06	-0.64366	1.7929e-06	1.7929e-06	-0.51915	3.5432e-05	3.5432e-05	-0.74498	3.5535e-05	3.5535e-05	-0.6754
2.9557e-06	2.9557e-06	-0.64266	1.7483e-06	1.7483e-06	-0.51815	3.4453e-05	3.4453e-05	-0.74398	3.4449e-05	3.4449e-05	-0.6744
2.8718e-06	2.8718e-06	-0.64166	1.7063e-06	1.7063e-06	-0.51715	3.3424e-05	3.3424e-05	-0.74298	3.3407e-05	3.3407e-05	-0.6734
2.7828e-06	2.7828e-06	-0.64066	1.6609e-06	1.6609e-06	-0.51615	3.2516e-05	3.2516e-05	-0.74198	3.2337e-05	3.2337e-05	-0.6724
2.6994e-06	2.6994e-06	-0.63966	1.6207e-06	1.6207e-06	-0.51515	3.1546e-05	3.1546e-05	-0.74098	3.1371e-05	3.1371e-05	-0.6714
2.6165e-06	2.6165e-06	-0.63866	1.5791e-06	1.5791e-06	-0.51415	3.0614e-05	3.0614e-05	-0.73998	3.0415e-05	3.0415e-05	-0.6704
2.5427e-06	2.5427e-06	-0.63766	1.5424e-06	1.5424e-06	-0.51315	2.9773e-05	2.9773e-05	-0.73898	2.9415e-05	2.9415e-05	-0.6694
2.4657e-06	2.4657e-06	-0.63666	1.5039e-06	1.5039e-06	-0.51215	2.8877e-05	2.8877e-05	-0.73798	2.8522e-05	2.8522e-05	-0.6684
2.393e-06	2.393e-06	-0.63566	1.4672e-06	1.4672e-06	-0.51115	2.8073e-05	2.8073e-05	-0.73698	2.7584e-05	2.7584e-05	-0.6674
2.3218e-06	2.3218e-06	-0.63466	1.4334e-06	1.4334e-06	-0.51015	2.722e-05	2.722e-05	-0.73598	2.6752e-05	2.6752e-05	-0.6664
2.257e-06	2.257e-06	-0.63366	1.3976e-06	1.3976e-06	-0.50915	2.6476e-05	2.6476e-05	-0.73498	2.5876e-05	2.5876e-05	-0.6654
2.1897e-06	2.1897e-06	-0.63266	1.3667e-06	1.3667e-06	-0.50815	2.5645e-05	2.5645e-05	-0.73398	2.5019e-05	2.5019e-05	-0.6644
2.125e-06	2.125e-06	-0.63166	1.3361e-06	1.3361e-06	-0.50715	2.4913e-05	2.4913e-05	-0.73298	2.4263e-05	2.4263e-05	-0.6634
2.0609e-06	2.0609e-06	-0.63066	1.3042e-06	1.3042e-06	-0.50615	2.4124e-05	2.4124e-05	-0.73198	2.3492e-05	2.3492e-05	-0.6624
2.006e-06	2.006e-06	-0.62966	1.2754e-06	1.2754e-06	-0.50515	2.3417e-05	2.3417e-05	-0.73098	2.2683e-05	2.2683e-05	-0.6614
1.9437e-06	1.9437e-06	-0.62866	1.2451e-06	1.2451e-06	-0.50415	2.266e-05	2.266e-05	-0.72998	2.1958e-05	2.1958e-05	-0.6604
1.8913e-06	1.8913e-06	-0.62766	1.2186e-06	1.2186e-06	-0.50315	2.1996e-05	2.1996e-05	-0.72898	2.1258e-05	2.1258e-05	-0.6594
1.8393e-06	1.8393e-06	-0.62666	1.1908e-06	1.1908e-06	-0.50215	2.1285e-05	2.1285e-05	-0.72798	2.0527e-05	2.0527e-05	-0.6584
1.7839e-06	1.7839e-06	-0.62566	1.1631e-06	1.1631e-06	-0.50115	2.0649e-05	2.0649e-05	-0.72698	1.9864e-05	1.9864e-05	-0.6574
1.7311e-06	1.7311e-06	-0.62466	1.1386e-06	1.1386e-06	-0.50015	1.9961e-05	1.9961e-05	-0.72598	1.9194e-05	1.9194e-05	-0.6564
1.6778e-06	1.6778e-06	-0.62366	1.1115e-06	1.1115e-06	-0.49915	1.9354e-05	1.9354e-05	-0.72498	1.848e-05	1.848e-05	-0.6554
1.6353e-06	1.6353e-06	-0.62266	1.0886e-06	1.0886e-06	-0.49815	1.8701e-05	1.8701e-05	-0.72398	1.7872e-05	1.7872e-05	-0.6544
1.5836e-06	1.5836e-06	-0.62166	1.0656e-06	1.0656e-06	-0.49715	1.8127e-05	1.8127e-05	-0.72298	1.7251e-05	1.7251e-05	-0.6534
1.5371e-06	1.5371e-06	-0.62066	1.0411e-06	1.0411e-06	-0.49615	1.7484e-05	1.7484e-05	-0.72198	1.6605e-05	1.6605e-05	-0.6524
1.4915e-06	1.4915e-06	-0.61966	1.0193e-06	1.0193e-06	-0.49515	1.6918e-05	1.6918e-05	-0.72098	1.6025e-05	1.6025e-05	-0.6514
1.4559e-06	1.4559e-06	-0.61866	9.9601e-07	9.9601e-07	-0.49415	1.6304e-05	1.6304e-05	-0.71998	1.5459e-05	1.5459e-05	-0.6504
1.4115e-06	1.4115e-06	-0.61766	9.758e-07	9.758e-07	-0.49315	1.5776e-05	1.5776e-05	-0.71898	1.4841e-05	1.4841e-05	-0.6494
1.3704e-06	1.3704e-06	-0.61666	9.552e-07	9.552e-07	-0.49215	1.5184e-05	1.5184e-05	-0.71798	1.4324e-05	1.4324e-05	-0.6484
1.3347e-06	1.3347e-06	-0.61566	9.333e-07	9.333e-07	-0.49115	1.4678e-05	1.4678e-05	-0.71698	1.3797e-05	1.3797e-05	-0.6474
1.2938e-06	1.2938e-06	-0.61466	9.1483e-07	9.1483e-07	-0.49015	1.4129e-05	1.4129e-05	-0.71598	1.3214e-05	1.3214e-05	-0.6464
1.2561e-06	1.2561e-06	-0.61366	8.9461e-07	8.9461e-07	-0.48915	1.3643e-05	1.3643e-05	-0.71498	1.2713e-05	1.2713e-05	-0.6454
1.2188e-06	1.2188e-06	-0.61266	8.7594e-07	8.7594e-07	-0.48815	1.3103e-05	1.3103e-05	-0.71398	1.2218e-05	1.2218e-05	-0.6444
1.1863e-06	1.1863e-06	-0.61166	8.5806e-07	8.5806e-07	-0.48715	1.2644e-05	1.2644e-05	-0.71298	1.168e-05	1.168e-05	-0.6434
1.1508e-06	1.1508e-06	-0.61066	8.395e-07	8.395e-07	-0.48615	1.2123e-05	1.2123e-05	-0.71198	1.1242e-05	1.1242e-05	-0.6424
1.1159e-06	1.1159e-06	-0.60966	8.2252e-07	8.2252e-07	-0.48515	1.1684e-05	1.1684e-05	-0.71098	1.0713e-05	1.0713e-05	-0.6414
1.0836e-06	1.0836e-06	-0.60866	8.0419e-07	8.0419e-07	-0.48415	1.1187e-05	1.1187e-05	-0.70998	1.0273e-05	1.0273e-05	-0.6404
1.0565e-06	1.0565e-06	-0.60766	7.8828e-07	7.8828e-07	-0.48315	1.0777e-05	1.0777e-05	-0.70898	9.8426e-06	9.8426e-06	-0.6394
1.0218e-06	1.0218e-06	-0.60666	7.7157e-07	7.7157e-07	-0.48215	1.0299e-05	1.0299e-05	-0.70798	9.4026e-06	9.4026e-06	-0.6384
9.9152e-07	9.9152e-07	-0.60566	7.5409e-07	7.5409e-07	-0.48115	9.8771e-06	9.8771e-06	-0.70698	9.0192e-06	9.0192e-06	-0.6374
9.5056e-07	9.5056e-07	-0.60466	7.386e-07	7.386e-07	-0.48015	9.4606e-06	9.4606e-06	-0.70598	8.6137e-06	8.6137e-06	-0.6364
9.2674e-07	9.2674e-07	-0.60366	7.233e-07	7.233e-07	-0.47915	9.0821e-06	9.0821e-06	-0.70498	8.1385e-06	8.1385e-06	-0.6354
8.9746e-07	8.9746e-07	-0.60266	7.0803e-07	7.0803e-07	-0.47815	8.6402e-06	8.6402e-06	-0.70398	7.7805e-06	7.7805e-06	-0.6344
8.7101e-07	8.7101e-07	-0.60166	6.9413e-07	6.9413e-07	-0.47715	8.2761e-06	8.2761e-06	-0.70298	7.4167e-06	7.4167e-06	-0.6334
8.4865e-07	8.4865e-07	-0.60066	6.7909e-07	6.7909e-07	-0.47615	7.8635e-06	7.8635e-06	-0.70198	6.9951e-06	6.9951e-06	-0.6324
8.215e-07	8.215e-07	-0.59966	6.6621e-07	6.6621e-07	-0.47515	7.5152e-06	7.5152e-06	-0.70098	6.6397e-06	6.6397e-06	-0.6314
7.9556e-07	7.9556e-07	-0.59866	6.5424e-07	6.5424e-07	-0.47415	7.1186e-06	7.1186e-06	-0.69998	6.2934e-06	6.2934e-06	-0.6304
7.712e-07	7.712e-07	-0.59766	6.3985e-07	6.3985e-07	-0.47315	6.7423e-06	6.7423e-06	-0.69898	5.9084e-06	5.9084e-06	-0.6294
7.5212e-07	7.5212e-07	-0.59666	6.2918e-07	6.2918e-07	-0.47215	6.4195e-06	6.4195e-06	-0.69798	5.5892e-06	5.5892e-06	-0.6284
7.2661e-07	7.2661e-07	-0.59566	6.1452e-07	6.1452e-07	-0.47115	6.0432e-06	6.0432e-06	-0.69698	5.2687e-06	5.2687e-06	-0.6274
7.0489e-07	7.0489e-07	-0.59466	6.0405e-07	6.0405e-07	-0.47015	5.7347e-06	5.7347e-06	-0.69598	4.8949e-06	4.8949e-06	-0.6264
6.8049e-07	6.8049e-07	-0.59366	5.9226e-07	5.9226e-07	-0.46915	5.3734e-06	5.3734e-06	-0.69498	4.5977e-06	4.5977e-06	-0.6254
6.6292e-07	6.6292e-07	-0.59266	5.787e-07	5.787e-07	-0.46815	5.0707e-06	5.0707e-06	-0.69398	4.3099e-06	4.3099e-06	-0.6244
6.4228e-07	6.4228e-07	-0.59166	5.6709e-07	5.6709e-07	-0.46715	4.7162e-06	4.7162e-06	-0.69298	3.9808e-06	3.9808e-06	-0.6234
6.2258e-07	6.2258e-07	-0.59066	5.5418e-07	5.5418e-07	-0.46615	4.4385e-06	4.4385e-06	-0.69198	3.7322e-06	3.7322e-06	-0.6224
6.0709e-07	6.0709e-07	-0.58966	5.4304e-07	5.4304e-07	-0.46515	4.1103e-06	4.1103e-06	-0.69098	3.4567e-06	3.4567e-06	-0.6214
5.8303e-07	5.8303e-07	-0.58866	5.3235e-07	5.3235e-07	-0.46415	3.8428e-06	3.8428e-06	-0.68998	3.1347e-06	3.1347e-06	-0.6204
5.6474e-07	5.6474e-07	-0.58766	5.1951e-07	5.1951e-07	-0.46315	3.5278e-06	3.5278e-06	-0.68898	2.8748e-06	2.8748e-06	-0.6194
5.4806e-07	5.4806e-07	-0.58666	5.097e-07	5.097e-07	-0.46215	3.2765e-06	3.2765e-06	-0.68798	2.6172e-06	2.6172e-06	-0.6184
5.3314e-07	5.3314e-07	-0.58566	4.9957e-07	4.9957e-07	-0.46115	2.9708e-06	2.9708e-06	-0.68698	2.3086e-06	2.3086e-06	-0.6174
5.1543e-07	5.1543e-07	-0.58466	4.9013e-07	4.9013e-07	-0.46015	2.734e-06	2.734e-06	-0.68598	2.0734e-06	2.0734e-06	-0.6164
4.9791e-07	4.9791e-07	-0.58366	4.8174e-07	4.8174e-07	-0.45915	2.4445e-06	2.4445e-06	-0.68498	1.8423e-06	1.8423e-06	-0.6154
4.806e-07	4.806e-07	-0.58266	4.7079e-07	4.7079e-07	-0.45815	2.2116e-06	2.2116e-06	-0.68398	1.5625e-06	1.5625e-06	-0.6144
4.7001e-07	4.7001e-07	-0.58166	4.6175e-07	4.6175e-07	-0.45715	1.9418e-06	1.9418e-06	-0.68298	1.353e-06	1.353e-06	-0.6134
4.5097e-07	4.5097e-07	-0.58066	4.5048e-07	4.5048e-07	-0.45615	1.7246e-06	1.7246e-06	-0.68198	1.0929e-06	1.0929e-06	-0.6124
4.3446e-07	4.3446e-07	-0.57966	4.4164e-07	4.4164e-07	-0.45515	1.4617e-06	1.4617e-06	-0.68098	8.9445e-07	8.9445e-07	-0.6114
4.2484e-07	4.2484e-07	-0.57866	4.3206e-07	4.3206e-07	-0.45415	1.2562e-06	1.2562e-06	-0.67998	6.8813e-07	6.8813e-07	-0.6104
4.063e-07	4.063e-07	-0.57766	4.2146e-07	4.2146e-07	-0.45315	1.0117e-06	1.0117e-06	-0.67898	4.4332e-07	4.4332e-07	-0.6094
3.9195e-07	3.9195e-07	-0.57666	4.1418e-07	4.1418e-07	-0.45215	8.1731e-07	8.1731e-07	-0.67798	2.6234e-07	2.6234e-07	-0.6084
3.7778e-07	3.7778e-07	-0.57566	4.0567e-07	4.0567e-07	-0.45115	5.8302e-07	5.8302e-07	-0.67698	7.6439e-08	7.6439e-08	-0.6074
3.6807e-07	3.6807e-07	-0.57466	3.9807e-07	3.9807e-07	-0.45015	3.9887e-07	3.9887e-07	-0.67598	-3.936e-07	3.936e-07	-0.6054
3.5345e-07	3.5345e-07	-0.57366	3.9277e-07	3.9277e-07	-0.44915	1.7511e-07	1.7511e-07	-0.67498	-5.1888e-07	5.1888e-07	-0.6044
3.3942e-07	3.3942e-07	-0.57266	3.8152e-07	3.8152e-07	-0.44815	3.5051e-09	3.5051e-09	-0.67398	-7.16e-07	7.16e-07	-0.6034
3.2601e-07	3.2601e-07	-0.57166	3.745e-07	3.745e-07	-0.44715	-4.594e-07	4.594e-07	-0.67198	-8.5861e-07	8.5861e-07	-0.6024
3.1871e-07	3.1871e-07	-0.57066	3.6463e-07	3.6463e-07	-0.44615	-6.0701e-07	6.0701e-07	-0.67098	-1.0026e-06	1.0026e-06	-0.6014
3.0407e-07	3.0407e-07	-0.56966	3.5665e-07	3.5665e-07	-0.44515	-7.362e-07	7.362e-07	-0.66998	-1.1917e-06	1.1917e-06	-0.6004
2.9076e-07	2.9076e-07	-0.56866	3.5012e-07	3.5012e-07	-0.44415	-9.1742e-07	9.1742e-07	-0.66898	-1.3251e-06	1.3251e-06	-0.5994
2.8065e-07	2.8065e-07	-0.56766	3.4143e-07	3.4143e-07	-0.44315	-1.0427e-06	1.0427e-06	-0.66798	-1.4674e-06	1.4674e-06	-0.5984
2.7222e-07	2.7222e-07	-0.56666	3.3433e-07	3.3433e-07	-0.44215	-1.2266e-06	1.2266e-06	-0.66698	-1.7614e-06	1.7614e-06	-0.5964
2.6029e-07	2.6029e-07	-0.56566	3.2688e-07	3.2688e-07	-0.44115	-1.3489e-06	1.3489e-06	-0.66598	-1.882e-06	1.882e-06	-0.5954
2.487e-07	2.487e-07	-0.56466	3.2042e-07	3.2042e-07	-0.44015	-1.5178e-06	1.5178e-06	-0.66498	-2.0414e-06	2.0414e-06	-0.5944
2.4272e-07	2.4272e-07	-0.56366	3.1443e-07	3.1443e-07	-0.43915	-1.6325e-06	1.6325e-06	-0.66398	-2.153e-06	2.153e-06	-0.5934
2.294e-07	2.294e-07	-0.56266	3.0628e-07	3.0628e-07	-0.43815	-1.7661e-06	1.7661e-06	-0.66298	-2.2548e-06	2.2548e-06	-0.5924
2.1895e-07	2.1895e-07	-0.56166	3.0095e-07	3.0095e-07	-0.43715	-1.8582e-06	1.8582e-06	-0.66198	-2.3896e-06	2.3896e-06	-0.5914
2.0904e-07	2.0904e-07	-0.56066	2.9248e-07	2.9248e-07	-0.43615	-2.0129e-06	2.0129e-06	-0.66098	-2.4831e-06	2.4831e-06	-0.5904
2.0223e-07	2.0223e-07	-0.55966	2.8769e-07	2.8769e-07	-0.43515	-2.0903e-06	2.0903e-06	-0.65998	-2.5701e-06	2.5701e-06	-0.5894
1.9017e-07	1.9017e-07	-0.55866	2.8189e-07	2.8189e-07	-0.43415	-2.2235e-06	2.2235e-06	-0.65898	-2.7152e-06	2.7152e-06	-0.5884
1.8167e-07	1.8167e-07	-0.55766	2.7402e-07	2.7402e-07	-0.43315	-2.3459e-06	2.3459e-06	-0.65798	-2.7986e-06	2.7986e-06	-0.5874
1.7311e-07	1.7311e-07	-0.55666	2.692e-07	2.692e-07	-0.43215	-2.4157e-06	2.4157e-06	-0.65698	-2.8756e-06	2.8756e-06	-0.5864
1.6613e-07	1.6613e-07	-0.55566	2.6166e-07	2.6166e-07	-0.43115	-2.536e-06	2.536e-06	-0.65598	-2.9909e-06	2.9909e-06	-0.5854
1.5621e-07	1.5621e-07	-0.55466	2.5659e-07	2.5659e-07	-0.43015	-2.5994e-06	2.5994e-06	-0.65498	-3.0583e-06	3.0583e-06	-0.5844
1.501e-07	1.501e-07	-0.55366	2.5112e-07	2.5112e-07	-0.42915	-2.7074e-06	2.7074e-06	-0.65398	-3.1667e-06	3.1667e-06	-0.5834
1.4429e-07	1.4429e-07	-0.55266	2.4351e-07	2.4351e-07	-0.42815	-2.7651e-06	2.7651e-06	-0.65298	-3.2257e-06	3.2257e-06	-0.5824
1.3503e-07	1.3503e-07	-0.55166	2.3881e-07	2.3881e-07	-0.42715	-2.8626e-06	2.8626e-06	-0.65198	-3.2874e-06	3.2874e-06	-0.5814
1.2589e-07	1.2589e-07	-0.55066	2.3418e-07	2.3418e-07	-0.42615	-2.9157e-06	2.9157e-06	-0.65098	-3.389e-06	3.389e-06	-0.5804
1.1877e-07	1.1877e-07	-0.54966	2.268e-07	2.268e-07	-0.42515	-3.0053e-06	3.0053e-06	-0.64998	-3.4383e-06	3.4383e-06	-0.5794
1.1583e-07	1.1583e-07	-0.54866	2.2115e-07	2.2115e-07	-0.42415	-3.0561e-06	3.0561e-06	-0.64898	-3.4964e-06	3.4964e-06	-0.5784
1.0501e-07	1.0501e-07	-0.54766	2.148e-07	2.148e-07	-0.42315	-3.1405e-06	3.1405e-06	-0.64798	-3.5833e-06	3.5833e-06	-0.5774
9.8103e-08	9.8103e-08	-0.54666	2.1011e-07	2.1011e-07	-0.42215	-3.1728e-06	3.1728e-06	-0.64698	-3.6268e-06	3.6268e-06	-0.5764
6.455e-08	6.455e-08	-0.54566	2.0496e-07	2.0496e-07	-0.42115	-3.2367e-06	3.2367e-06	-0.64598	-3.6728e-06	3.6728e-06	-0.5754
5.6739e-08	5.6739e-08	-0.54466	1.9865e-07	1.9865e-07	-0.42015	-3.2675e-06	3.2675e-06	-0.64498	-3.7489e-06	3.7489e-06	-0.5744
4.8644e-08	4.8644e-08	-0.54366	1.946e-07	1.946e-07	-0.41915	-3.3369e-06	3.3369e-06	-0.64398	-3.7868e-06	3.7868e-06	-0.5734
4.1824e-08	4.1824e-08	-0.54266	1.885e-07	1.885e-07	-0.41815	-3.3631e-06	3.3631e-06	-0.64298	-3.8308e-06	3.8308e-06	-0.5724
3.6854e-08	3.6854e-08	-0.54166	1.8302e-07	1.8302e-07	-0.41715	-3.4319e-06	3.4319e-06	-0.64198	-3.9018e-06	3.9018e-06	-0.5714
3.1914e-08	3.1914e-08	-0.54066	1.7911e-07	1.7911e-07	-0.41615	-3.4499e-06	3.4499e-06	-0.64098	-3.9189e-06	3.9189e-06	-0.5704
2.4061e-08	2.4061e-08	-0.53966	1.7284e-07	1.7284e-07	-0.41515	-3.5076e-06	3.5076e-06	-0.63998	-3.9472e-06	3.9472e-06	-0.5694
1.8452e-08	1.8452e-08	-0.53866	1.6997e-07	1.6997e-07	-0.41415	-3.5196e-06	3.5196e-06	-0.63898	-4.0113e-06	4.0113e-06	-0.5684
1.6418e-08	1.6418e-08	-0.53766	1.6373e-07	1.6373e-07	-0.41315	-3.5668e-06	3.5668e-06	-0.63798	-4.0292e-06	4.0292e-06	-0.5674
8.8775e-09	8.8775e-09	-0.53666	1.6088e-07	1.6088e-07	-0.41215	-3.5761e-06	3.5761e-06	-0.63698	-4.0535e-06	4.0535e-06	-0.5664
-2.9395e-08	2.9395e-08	-0.53466	1.5622e-07	1.5622e-07	-0.41115	-3.6139e-06	3.6139e-06	-0.63598	-4.0975e-06	4.0975e-06	-0.5654
-1.2387e-08	1.2387e-08	-0.53366	1.5285e-07	1.5285e-07	-0.41015	-3.6174e-06	3.6174e-06	-0.63498	-4.1108e-06	4.1108e-06	-0.5644
-1.5488e-08	1.5488e-08	-0.53266	1.4943e-07	1.4943e-07	-0.40915	-3.661e-06	3.661e-06	-0.63398	-4.1342e-06	4.1342e-06	-0.5634
-1.8696e-08	1.8696e-08	-0.53166	1.4427e-07	1.4427e-07	-0.40815	-3.6692e-06	3.6692e-06	-0.63298	-4.1753e-06	4.1753e-06	-0.5624
-2.2294e-08	2.2294e-08	-0.53066	1.4163e-07	1.4163e-07	-0.40715	-3.7016e-06	3.7016e-06	-0.63198	-4.1785e-06	4.1785e-06	-0.5614
-2.2113e-08	2.2113e-08	-0.52966	1.3706e-07	1.3706e-07	-0.40615	-3.7046e-06	3.7046e-06	-0.63098	-4.1863e-06	4.1863e-06	-0.5604
-2.9587e-08	2.9587e-08	-0.52866	1.319e-07	1.319e-07	-0.40515	-3.7353e-06	3.7353e-06	-0.62998	-4.2236e-06	4.2236e-06	-0.5594
-3.567e-08	3.567e-08	-0.52766	1.2783e-07	1.2783e-07	-0.40415	-3.735e-06	3.735e-06	-0.62898	-4.2206e-06	4.2206e-06	-0.5584
-3.5853e-08	3.5853e-08	-0.52666	1.2303e-07	1.2303e-07	-0.40315	-3.7597e-06	3.7597e-06	-0.62798	-4.2299e-06	4.2299e-06	-0.5574
-4.1768e-08	4.1768e-08	-0.52566	1.1977e-07	1.1977e-07	-0.40215	-3.7504e-06	3.7504e-06	-0.62698	-4.2503e-06	4.2503e-06	-0.5564
-4.9141e-08	4.9141e-08	-0.52466	1.1667e-07	1.1667e-07	-0.40115	-3.7701e-06	3.7701e-06	-0.62598	-4.2362e-06	4.2362e-06	-0.5554
-5.3417e-08	5.3417e-08	-0.52366	1.1119e-07	1.1119e-07	-0.40015	-3.7603e-06	3.7603e-06	-0.62498	-4.2673e-06	4.2673e-06	-0.5544
-5.4954e-08	5.4954e-08	-0.52266	1.0854e-07	1.0854e-07	-0.39915	-3.7747e-06	3.7747e-06	-0.62398	-4.2654e-06	4.2654e-06	-0.5534
-5.8237e-08	5.8237e-08	-0.52166	1.034e-07	1.034e-07	-0.39815	-3.7628e-06	3.7628e-06	-0.62298	-4.2587e-06	4.2587e-06	-0.5524
-6.5533e-08	6.5533e-08	-0.52066	1.0034e-07	1.0034e-07	-0.39715	-3.7805e-06	3.7805e-06	-0.62198	-4.2765e-06	4.2765e-06	-0.5514
-6.9997e-08	6.9997e-08	-0.51966	7.8509e-08	7.8509e-08	-0.39615	-3.7681e-06	3.7681e-06	-0.62098	-4.2652e-06	4.2652e-06	-0.5504
-7.0899e-08	7.0899e-08	-0.51866	7.2162e-08	7.2162e-08	-0.39515	-3.7814e-06	3.7814e-06	-0.61998	-4.2593e-06	4.2593e-06	-0.5494
-7.7197e-08	7.7197e-08	-0.51766	6.9932e-08	6.9932e-08	-0.39415	-3.7691e-06	3.7691e-06	-0.61898	-4.2695e-06	4.2695e-06	-0.5484
-8.2888e-08	8.2888e-08	-0.51666	6.7423e-08	6.7423e-08	-0.39315	-3.7749e-06	3.7749e-06	-0.61798	-4.2589e-06	4.2589e-06	-0.5474
-8.5575e-08	8.5575e-08	-0.51566	6.4831e-08	6.4831e-08	-0.39215	-3.7776e-06	3.7776e-06	-0.61698	-4.2441e-06	4.2441e-06	-0.5464
-8.494e-08	8.494e-08	-0.51466	6.1896e-08	6.1896e-08	-0.39115	-3.7536e-06	3.7536e-06	-0.61598	-4.2499e-06	4.2499e-06	-0.5454
-9.3297e-08	9.3297e-08	-0.51366	5.8039e-08	5.8039e-08	-0.39015	-3.7609e-06	3.7609e-06	-0.61498	-4.2245e-06	4.2245e-06	-0.5444
-9.7057e-08	9.7057e-08	-0.51266	5.6621e-08	5.6621e-08	-0.38915	-3.7415e-06	3.7415e-06	-0.61398	-4.2126e-06	4.2126e-06	-0.5434
-9.3893e-08	9.3893e-08	-0.51166	5.3344e-08	5.3344e-08	-0.38815	-3.7463e-06	3.7463e-06	-0.61298	-4.2189e-06	4.2189e-06	-0.5424
-1.0082e-07	1.0082e-07	-0.50966	5.2391e-08	5.2391e-08	-0.38715	-3.7192e-06	3.7192e-06	-0.61198	-4.1943e-06	4.1943e-06	-0.5414
-1.0273e-07	1.0273e-07	-0.50866	4.8568e-08	4.8568e-08	-0.38615	-3.7253e-06	3.7253e-06	-0.61098	-4.1788e-06	4.1788e-06	-0.5404
-1.058e-07	1.058e-07	-0.50766	4.4052e-08	4.4052e-08	-0.38515	-3.7006e-06	3.7006e-06	-0.60998	-4.1867e-06	4.1867e-06	-0.5394
-1.1655e-07	1.1655e-07	-0.50566	4.2816e-08	4.2816e-08	-0.38415	-3.704e-06	3.704e-06	-0.60898	-4.1532e-06	4.1532e-06	-0.5384
-1.162e-07	1.162e-07	-0.50466	3.7933e-08	3.7933e-08	-0.38315	-3.6813e-06	3.6813e-06	-0.60798	-4.135e-06	4.135e-06	-0.5374
-1.1616e-07	1.1616e-07	-0.50366	3.6001e-08	3.6001e-08	-0.38215	-3.6714e-06	3.6714e-06	-0.60698	-4.1359e-06	4.1359e-06	-0.5364
-1.1845e-07	1.1845e-07	-0.50266	3.3847e-08	3.3847e-08	-0.38115	-3.6506e-06	3.6506e-06	-0.60598	-4.1094e-06	4.1094e-06	-0.5354
-1.2362e-07	1.2362e-07	-0.50166	3.0606e-08	3.0606e-08	-0.38015	-3.6482e-06	3.6482e-06	-0.60498	-4.0857e-06	4.0857e-06	-0.5344
-1.2439e-07	1.2439e-07	-0.50066	2.921e-08	2.921e-08	-0.37915	-3.6231e-06	3.6231e-06	-0.60398	-4.0852e-06	4.0852e-06	-0.5334
-1.289e-07	1.289e-07	-0.49966	2.6771e-08	2.6771e-08	-0.37815	-3.6228e-06	3.6228e-06	-0.60298	-4.0561e-06	4.0561e-06	-0.5324
-1.3293e-07	1.3293e-07	-0.49866	2.4729e-08	2.4729e-08	-0.37715	-3.5953e-06	3.5953e-06	-0.60198	-4.0328e-06	4.0328e-06	-0.5314
-1.3715e-07	1.3715e-07	-0.49766	2.2334e-08	2.2334e-08	-0.37615	-3.5934e-06	3.5934e-06	-0.60098	-4.0278e-06	4.0278e-06	-0.5304
-1.3816e-07	1.3816e-07	-0.49666	1.893e-08	1.893e-08	-0.37515	-3.5636e-06	3.5636e-06	-0.59998	-4.0017e-06	4.0017e-06	-0.5294
-1.4028e-07	1.4028e-07	-0.49566	1.6626e-08	1.6626e-08	-0.37415	-3.5591e-06	3.5591e-06	-0.59898	-3.9952e-06	3.9952e-06	-0.5284
-1.4333e-07	1.4333e-07	-0.49466	1.3958e-08	1.3958e-08	-0.37315	-3.5232e-06	3.5232e-06	-0.59798	-3.9571e-06	3.9571e-06	-0.5274
-1.4579e-07	1.4579e-07	-0.49366	1.1863e-08	1.1863e-08	-0.37215	-3.5168e-06	3.5168e-06	-0.59698	-3.9346e-06	3.9346e-06	-0.5264
-1.4925e-07	1.4925e-07	-0.49266	9.4552e-09	9.4552e-09	-0.37115	-3.4873e-06	3.4873e-06	-0.59598	-3.9231e-06	3.9231e-06	-0.5254
-1.534e-07	1.534e-07	-0.49166	2.2596e-09	2.2596e-09	-0.36915	-3.4845e-06	3.4845e-06	-0.59498	-3.8962e-06	3.8962e-06	-0.5244
-1.5668e-07	1.5668e-07	-0.49066	-4.1948e-09	4.1948e-09	-0.36715	-3.4509e-06	3.4509e-06	-0.59398	-3.8677e-06	3.8677e-06	-0.5234
-1.6079e-07	1.6079e-07	-0.48966	-1.0041e-08	1.0041e-08	-0.36515	-3.4439e-06	3.4439e-06	-0.59298	-3.8576e-06	3.8576e-06	-0.5224
-1.6144e-07	1.6144e-07	-0.48866	-1.467e-08	1.467e-08	-0.36315	-3.4191e-06	3.4191e-06	-0.59198	-3.8238e-06	3.8238e-06	-0.5214
-1.6543e-07	1.6543e-07	-0.48766	-1.2486e-08	1.2486e-08	-0.36215	-3.4114e-06	3.4114e-06	-0.59098	-3.7958e-06	3.7958e-06	-0.5204
-1.6764e-07	1.6764e-07	-0.48666	-1.2064e-08	1.2064e-08	-0.36115	-3.3774e-06	3.3774e-06	-0.58998	-3.7884e-06	3.7884e-06	-0.5194
-1.6715e-07	1.6715e-07	-0.48566	-1.488e-08	1.488e-08	-0.36015	-3.3699e-06	3.3699e-06	-0.58898	-3.7496e-06	3.7496e-06	-0.5184
-1.7203e-07	1.7203e-07	-0.48466	-1.4786e-08	1.4786e-08	-0.35915	-3.3367e-06	3.3367e-06	-0.58798	-3.7217e-06	3.7217e-06	-0.5174
-1.7362e-07	1.7362e-07	-0.48366	-1.6918e-08	1.6918e-08	-0.35815	-3.3299e-06	3.3299e-06	-0.58698	-3.7112e-06	3.7112e-06	-0.5164
-1.778e-07	1.778e-07	-0.48266	-1.9781e-08	1.9781e-08	-0.35715	-3.3006e-06	3.3006e-06	-0.58598	-3.6751e-06	3.6751e-06	-0.5154
-1.7823e-07	1.7823e-07	-0.48166	-2.1141e-08	2.1141e-08	-0.35615	-3.2974e-06	3.2974e-06	-0.58498	-3.6496e-06	3.6496e-06	-0.5144
-1.8208e-07	1.8208e-07	-0.48066	-2.3175e-08	2.3175e-08	-0.35515	-3.2666e-06	3.2666e-06	-0.58398	-3.6348e-06	3.6348e-06	-0.5134
-1.8494e-07	1.8494e-07	-0.47966	-2.4147e-08	2.4147e-08	-0.35415	-3.2621e-06	3.2621e-06	-0.58298	-3.5919e-06	3.5919e-06	-0.5124
-1.899e-07	1.899e-07	-0.47866	-2.4908e-08	2.4908e-08	-0.35315	-3.2341e-06	3.2341e-06	-0.58198	-3.574e-06	3.574e-06	-0.5114
-1.8931e-07	1.8931e-07	-0.47766	-2.6735e-08	2.6735e-08	-0.35215	-3.2237e-06	3.2237e-06	-0.58098	-3.5601e-06	3.5601e-06	-0.5104
-1.9472e-07	1.9472e-07	-0.47666	-2.8845e-08	2.8845e-08	-0.35115	-3.1864e-06	3.1864e-06	-0.57998	-3.5313e-06	3.5313e-06	-0.5094
-1.9718e-07	1.9718e-07	-0.47566	-3.0768e-08	3.0768e-08	-0.35015	-3.1823e-06	3.1823e-06	-0.57898	-3.5056e-06	3.5056e-06	-0.5084
-1.9468e-07	1.9468e-07	-0.47466	-3.0746e-08	3.0746e-08	-0.34915	-3.1526e-06	3.1526e-06	-0.57798	-3.4889e-06	3.4889e-06	-0.5074
-1.9959e-07	1.9959e-07	-0.47366	-2.9433e-08	2.9433e-08	-0.34815	-3.1412e-06	3.1412e-06	-0.57698	-3.4553e-06	3.4553e-06	-0.5064
-2.015e-07	2.015e-07	-0.47266	-3.1672e-08	3.1672e-08	-0.34715	-3.1242e-06	3.1242e-06	-0.57598	-3.4282e-06	3.4282e-06	-0.5054
-2.0298e-07	2.0298e-07	-0.47166	-3.2928e-08	3.2928e-08	-0.34615	-3.0905e-06	3.0905e-06	-0.57498	-3.4117e-06	3.4117e-06	-0.5044
-2.0534e-07	2.0534e-07	-0.47066	-3.5611e-08	3.5611e-08	-0.34515	-3.0812e-06	3.0812e-06	-0.57398	-3.378e-06	3.378e-06	-0.5034
-2.0895e-07	2.0895e-07	-0.46966	-3.6832e-08	3.6832e-08	-0.34415	-3.0526e-06	3.0526e-06	-0.57298	-3.3549e-06	3.3549e-06	-0.5024
-2.1041e-07	2.1041e-07	-0.46866	-4.1597e-08	4.1597e-08	-0.34315	-3.0448e-06	3.0448e-06	-0.57198	-3.3416e-06	3.3416e-06	-0.5014
-2.1408e-07	2.1408e-07	-0.46766	-4.3797e-08	4.3797e-08	-0.34215	-3.0161e-06	3.0161e-06	-0.57098	-3.3135e-06	3.3135e-06	-0.5004
-2.1279e-07	2.1279e-07	-0.46666	-4.3873e-08	4.3873e-08	-0.34115	-3.0042e-06	3.0042e-06	-0.56998	-3.2979e-06	3.2979e-06	-0.4994
-2.1771e-07	2.1771e-07	-0.46566	-4.61e-08	4.61e-08	-0.34015	-2.982e-06	2.982e-06	-0.56898	-3.2654e-06	3.2654e-06	-0.4984
-2.2044e-07	2.2044e-07	-0.46466	-4.8622e-08	4.8622e-08	-0.33915	-2.9773e-06	2.9773e-06	-0.56798	-3.2411e-06	3.2411e-06	-0.4974
-2.1999e-07	2.1999e-07	-0.46366	-4.8182e-08	4.8182e-08	-0.33815	-2.946e-06	2.946e-06	-0.56698	-3.2102e-06	3.2102e-06	-0.4964
-2.2498e-07	2.2498e-07	-0.46266	-5.0883e-08	5.0883e-08	-0.33715	-2.9374e-06	2.9374e-06	-0.56598	-3.1922e-06	3.1922e-06	-0.4954
-2.2793e-07	2.2793e-07	-0.46166	-5.1757e-08	5.1757e-08	-0.33615	-2.9091e-06	2.9091e-06	-0.56498	-3.1726e-06	3.1726e-06	-0.4944
-2.3118e-07	2.3118e-07	-0.46066	-5.384e-08	5.384e-08	-0.33515	-2.9013e-06	2.9013e-06	-0.56398	-3.1604e-06	3.1604e-06	-0.4934
-2.3079e-07	2.3079e-07	-0.45966	-5.4844e-08	5.4844e-08	-0.33415	-2.8775e-06	2.8775e-06	-0.56298	-3.1337e-06	3.1337e-06	-0.4924
-2.346e-07	2.346e-07	-0.45866	-5.5967e-08	5.5967e-08	-0.33315	-2.8685e-06	2.8685e-06	-0.56198	-3.1079e-06	3.1079e-06	-0.4914
-2.3693e-07	2.3693e-07	-0.45766	-5.7454e-08	5.7454e-08	-0.33215	-2.8383e-06	2.8383e-06	-0.56098	-3.0887e-06	3.0887e-06	-0.4904
-2.4005e-07	2.4005e-07	-0.45666	-5.8024e-08	5.8024e-08	-0.33115	-2.8312e-06	2.8312e-06	-0.55998	-3.0608e-06	3.0608e-06	-0.4894
-2.3918e-07	2.3918e-07	-0.45566	-6.0165e-08	6.0165e-08	-0.33015	-2.8037e-06	2.8037e-06	-0.55898	-3.0391e-06	3.0391e-06	-0.4884
-2.425e-07	2.425e-07	-0.45466	-6.0101e-08	6.0101e-08	-0.32915	-2.795e-06	2.795e-06	-0.55798	-3.0253e-06	3.0253e-06	-0.4874
-2.4658e-07	2.4658e-07	-0.45366	-6.0327e-08	6.0327e-08	-0.32815	-2.7693e-06	2.7693e-06	-0.55698	-3.0048e-06	3.0048e-06	-0.4864
-2.4683e-07	2.4683e-07	-0.45266	-6.2193e-08	6.2193e-08	-0.32715	-2.7619e-06	2.7619e-06	-0.55598	-2.9761e-06	2.9761e-06	-0.4854
-2.4824e-07	2.4824e-07	-0.45166	-6.2609e-08	6.2609e-08	-0.32615	-2.7349e-06	2.7349e-06	-0.55498	-2.962e-06	2.962e-06	-0.4844
-2.5039e-07	2.5039e-07	-0.45066	-6.3833e-08	6.3833e-08	-0.32515	-2.726e-06	2.726e-06	-0.55398	-2.9332e-06	2.9332e-06	-0.4834
-2.5234e-07	2.5234e-07	-0.44966	-6.5326e-08	6.5326e-08	-0.32415	-2.7005e-06	2.7005e-06	-0.55298	-2.9149e-06	2.9149e-06	-0.4824
-2.5223e-07	2.5223e-07	-0.44866	-6.6135e-08	6.6135e-08	-0.32315	-2.6944e-06	2.6944e-06	-0.55198	-2.9012e-06	2.9012e-06	-0.4814
-2.5533e-07	2.5533e-07	-0.44766	-6.9185e-08	6.9185e-08	-0.32215	-2.6692e-06	2.6692e-06	-0.55098	-2.8724e-06	2.8724e-06	-0.4804
-2.5705e-07	2.5705e-07	-0.44666	-6.9714e-08	6.9714e-08	-0.32115	-2.6645e-06	2.6645e-06	-0.54998	-2.854e-06	2.854e-06	-0.4794
-2.5952e-07	2.5952e-07	-0.44566	-7.2159e-08	7.2159e-08	-0.32015	-2.6438e-06	2.6438e-06	-0.54898	-2.8371e-06	2.8371e-06	-0.4784
-2.5979e-07	2.5979e-07	-0.44466	-7.4167e-08	7.4167e-08	-0.31915	-2.637e-06	2.637e-06	-0.54798	-2.811e-06	2.811e-06	-0.4774
-2.6491e-07	2.6491e-07	-0.44366	-7.4424e-08	7.4424e-08	-0.31815	-2.615e-06	2.615e-06	-0.54698	-2.7911e-06	2.7911e-06	-0.4764
-2.6727e-07	2.6727e-07	-0.44266	-7.6616e-08	7.6616e-08	-0.31715	-2.6093e-06	2.6093e-06	-0.54598	-2.7741e-06	2.7741e-06	-0.4754
-2.6925e-07	2.6925e-07	-0.44166	-7.7207e-08	7.7207e-08	-0.31615	-2.5856e-06	2.5856e-06	-0.54498	-2.7481e-06	2.7481e-06	-0.4744
-2.6812e-07	2.6812e-07	-0.44066	-7.5965e-08	7.5965e-08	-0.31515	-2.5794e-06	2.5794e-06	-0.54398	-2.7272e-06	2.7272e-06	-0.4734
-2.7208e-07	2.7208e-07	-0.43966	-7.7205e-08	7.7205e-08	-0.31415	-2.5546e-06	2.5546e-06	-0.54298	-2.7144e-06	2.7144e-06	-0.4724
-2.7314e-07	2.7314e-07	-0.43866	-7.7642e-08	7.7642e-08	-0.31315	-2.5491e-06	2.5491e-06	-0.54198	-2.6946e-06	2.6946e-06	-0.4714
-2.7209e-07	2.7209e-07	-0.43766	-7.9662e-08	7.9662e-08	-0.31215	-2.5297e-06	2.5297e-06	-0.54098	-2.6854e-06	2.6854e-06	-0.4704
-2.7526e-07	2.7526e-07	-0.43666	-8.0411e-08	8.0411e-08	-0.31115	-2.5248e-06	2.5248e-06	-0.53998	-2.6519e-06	2.6519e-06	-0.4694
-2.7776e-07	2.7776e-07	-0.43566	-8.1924e-08	8.1924e-08	-0.31015	-2.5028e-06	2.5028e-06	-0.53898	-2.64e-06	2.64e-06	-0.4684
-2.7922e-07	2.7922e-07	-0.43466	-8.5007e-08	8.5007e-08	-0.30915	-2.4967e-06	2.4967e-06	-0.53798	-2.6349e-06	2.6349e-06	-0.4674
-2.7845e-07	2.7845e-07	-0.43366	-8.6418e-08	8.6418e-08	-0.30815	-2.4715e-06	2.4715e-06	-0.53698	-2.609e-06	2.609e-06	-0.4664
-2.8233e-07	2.8233e-07	-0.43266	-8.7952e-08	8.7952e-08	-0.30715	-2.4681e-06	2.4681e-06	-0.53598	-2.5873e-06	2.5873e-06	-0.4654
-2.8558e-07	2.8558e-07	-0.43166	-8.8309e-08	8.8309e-08	-0.30615	-2.4584e-06	2.4584e-06	-0.53498	-2.5769e-06	2.5769e-06	-0.4644
-2.8881e-07	2.8881e-07	-0.43066	-8.8936e-08	8.8936e-08	-0.30515	-2.4379e-06	2.4379e-06	-0.53398	-2.5557e-06	2.5557e-06	-0.4634
-2.8879e-07	2.8879e-07	-0.42966	-9.0233e-08	9.0233e-08	-0.30415	-2.434e-06	2.434e-06	-0.53298	-2.5329e-06	2.5329e-06	-0.4624
-2.9176e-07	2.9176e-07	-0.42866	-8.9422e-08	8.9422e-08	-0.30315	-2.4148e-06	2.4148e-06	-0.53198	-2.5227e-06	2.5227e-06	-0.4614
-2.9283e-07	2.9283e-07	-0.42766	-9.0043e-08	9.0043e-08	-0.30215	-2.407e-06	2.407e-06	-0.53098	-2.5032e-06	2.5032e-06	-0.4604
-2.9596e-07	2.9596e-07	-0.42666	-8.97e-08	8.97e-08	-0.30115	-2.3863e-06	2.3863e-06	-0.52998	-2.4843e-06	2.4843e-06	-0.4594
-2.9361e-07	2.9361e-07	-0.42566	-9.0804e-08	9.0804e-08	-0.30015	-2.3835e-06	2.3835e-06	-0.52898	-2.4724e-06	2.4724e-06	-0.4584
-2.9816e-07	2.9816e-07	-0.42466	-9.2669e-08	9.2669e-08	-0.29915	-2.3619e-06	2.3619e-06	-0.52798	-2.4539e-06	2.4539e-06	-0.4574
-2.9851e-07	2.9851e-07	-0.42366	-9.2397e-08	9.2397e-08	-0.29815	-2.3585e-06	2.3585e-06	-0.52698	-2.433e-06	2.433e-06	-0.4564
-2.9906e-07	2.9906e-07	-0.42266	-9.4958e-08	9.4958e-08	-0.29715	-2.3386e-06	2.3386e-06	-0.52598	-2.4251e-06	2.4251e-06	-0.4554
-3.0074e-07	3.0074e-07	-0.42166	-9.4697e-08	9.4697e-08	-0.29615	-2.3354e-06	2.3354e-06	-0.52498	-2.4095e-06	2.4095e-06	-0.4544
-3.0444e-07	3.0444e-07	-0.42066	-9.4885e-08	9.4885e-08	-0.29515	-2.3169e-06	2.3169e-06	-0.52398	-2.3921e-06	2.3921e-06	-0.4534
-3.0384e-07	3.0384e-07	-0.41966	-9.7005e-08	9.7005e-08	-0.29415	-2.3146e-06	2.3146e-06	-0.52298	-2.384e-06	2.384e-06	-0.4524
-3.0365e-07	3.0365e-07	-0.41866	-9.6558e-08	9.6558e-08	-0.29315	-2.2965e-06	2.2965e-06	-0.52198	-2.3631e-06	2.3631e-06	-0.4514
-3.06e-07	3.06e-07	-0.41766	-9.8164e-08	9.8164e-08	-0.29215	-2.29e-06	2.29e-06	-0.52098	-2.3462e-06	2.3462e-06	-0.4504
-3.0684e-07	3.0684e-07	-0.41666	-9.8902e-08	9.8902e-08	-0.29115	-2.2729e-06	2.2729e-06	-0.51998	-2.3394e-06	2.3394e-06	-0.4494
-3.0872e-07	3.0872e-07	-0.41566	-9.8268e-08	9.8268e-08	-0.29015	-2.265e-06	2.265e-06	-0.51898	-2.3214e-06	2.3214e-06	-0.4484
-3.0915e-07	3.0915e-07	-0.41466	-1.0075e-07	1.0075e-07	-0.28915	-2.2457e-06	2.2457e-06	-0.51798	-2.3072e-06	2.3072e-06	-0.4474
-3.1093e-07	3.1093e-07	-0.41366	-1.0027e-07	1.0027e-07	-0.28815	-2.2428e-06	2.2428e-06	-0.51698	-2.2987e-06	2.2987e-06	-0.4464
-3.1345e-07	3.1345e-07	-0.41266	-1.0264e-07	1.0264e-07	-0.28715	-2.2269e-06	2.2269e-06	-0.51598	-2.2785e-06	2.2785e-06	-0.4454
-3.1296e-07	3.1296e-07	-0.41166	-1.0225e-07	1.0225e-07	-0.28615	-2.2247e-06	2.2247e-06	-0.51498	-2.2684e-06	2.2684e-06	-0.4444
-3.1518e-07	3.1518e-07	-0.41066	-1.0486e-07	1.0486e-07	-0.28515	-2.2062e-06	2.2062e-06	-0.51398	-2.2541e-06	2.2541e-06	-0.4434
-3.1681e-07	3.1681e-07	-0.40966	-1.062e-07	1.062e-07	-0.28415	-2.2048e-06	2.2048e-06	-0.51298	-2.2326e-06	2.2326e-06	-0.4424
-3.1843e-07	3.1843e-07	-0.40866	-1.0696e-07	1.0696e-07	-0.28315	-2.1892e-06	2.1892e-06	-0.51198	-2.2231e-06	2.2231e-06	-0.4414
-3.1716e-07	3.1716e-07	-0.40766	-1.0777e-07	1.0777e-07	-0.28215	-2.1868e-06	2.1868e-06	-0.51098	-2.207e-06	2.207e-06	-0.4404
-3.2014e-07	3.2014e-07	-0.40666	-1.0824e-07	1.0824e-07	-0.28115	-2.1704e-06	2.1704e-06	-0.50998	-2.1955e-06	2.1955e-06	-0.4394
-3.2193e-07	3.2193e-07	-0.40566	-1.0882e-07	1.0882e-07	-0.28015	-2.1658e-06	2.1658e-06	-0.50898	-2.1887e-06	2.1887e-06	-0.4384
-3.2303e-07	3.2303e-07	-0.40466	-1.0983e-07	1.0983e-07	-0.27915	-2.1493e-06	2.1493e-06	-0.50798	-2.1705e-06	2.1705e-06	-0.4374
-3.2213e-07	3.2213e-07	-0.40366	-1.0988e-07	1.0988e-07	-0.27815	-2.1474e-06	2.1474e-06	-0.50698	-2.1553e-06	2.1553e-06	-0.4364
-3.2667e-07	3.2667e-07	-0.40266	-1.1165e-07	1.1165e-07	-0.27715	-2.1285e-06	2.1285e-06	-0.50598	-2.1494e-06	2.1494e-06	-0.4354
-3.2734e-07	3.2734e-07	-0.40166	-1.1195e-07	1.1195e-07	-0.27615	-2.1258e-06	2.1258e-06	-0.50498	-2.1329e-06	2.1329e-06	-0.4344
-3.2956e-07	3.2956e-07	-0.40066	-1.1239e-07	1.1239e-07	-0.27515	-2.1073e-06	2.1073e-06	-0.50398	-2.1213e-06	2.1213e-06	-0.4334
-3.2877e-07	3.2877e-07	-0.39966	-1.1267e-07	1.1267e-07	-0.27415	-2.1064e-06	2.1064e-06	-0.50298	-2.1138e-06	2.1138e-06	-0.4324
-3.3135e-07	3.3135e-07	-0.39866	-1.1376e-07	1.1376e-07	-0.27315	-2.092e-06	2.092e-06	-0.50198	-2.0948e-06	2.0948e-06	-0.4314
-3.3313e-07	3.3313e-07	-0.39766	-1.1374e-07	1.1374e-07	-0.27215	-2.0864e-06	2.0864e-06	-0.50098	-2.0826e-06	2.0826e-06	-0.4304
-3.3345e-07	3.3345e-07	-0.39666	-1.1562e-07	1.1562e-07	-0.27115	-2.0717e-06	2.0717e-06	-0.49998	-2.0769e-06	2.0769e-06	-0.4294
-3.3559e-07	3.3559e-07	-0.39566	-1.1526e-07	1.1526e-07	-0.27015	-2.0694e-06	2.0694e-06	-0.49898	-2.0603e-06	2.0603e-06	-0.4284
-3.3826e-07	3.3826e-07	-0.39466	-1.16e-07	1.16e-07	-0.26915	-2.0568e-06	2.0568e-06	-0.49798	-2.0484e-06	2.0484e-06	-0.4274
-3.3967e-07	3.3967e-07	-0.39366	-1.1588e-07	1.1588e-07	-0.26815	-2.0528e-06	2.0528e-06	-0.49698	-2.0451e-06	2.0451e-06	-0.4264
-3.3879e-07	3.3879e-07	-0.39266	-1.1654e-07	1.1654e-07	-0.26715	-2.0375e-06	2.0375e-06	-0.49598	-2.0277e-06	2.0277e-06	-0.4254
-3.4094e-07	3.4094e-07	-0.39166	-1.1777e-07	1.1777e-07	-0.26615	-2.0333e-06	2.0333e-06	-0.49498	-2.0166e-06	2.0166e-06	-0.4244
-3.4357e-07	3.4357e-07	-0.39066	-1.1801e-07	1.1801e-07	-0.26515	-2.0266e-06	2.0266e-06	-0.49398	-2.0061e-06	2.0061e-06	-0.4234
-3.4292e-07	3.4292e-07	-0.38966	-1.1872e-07	1.1872e-07	-0.26415	-2.0071e-06	2.0071e-06	-0.49298	-1.9942e-06	1.9942e-06	-0.4224
-3.4266e-07	3.4266e-07	-0.38866	-1.1809e-07	1.1809e-07	-0.26315	-2.0052e-06	2.0052e-06	-0.49198	-1.981e-06	1.981e-06	-0.4214
-3.4282e-07	3.4282e-07	-0.38766	-1.1893e-07	1.1893e-07	-0.26215	-1.9885e-06	1.9885e-06	-0.49098	-1.9781e-06	1.9781e-06	-0.4204
-3.4536e-07	3.4536e-07	-0.38666	-1.1979e-07	1.1979e-07	-0.26115	-1.986e-06	1.986e-06	-0.48998	-1.9616e-06	1.9616e-06	-0.4194
-3.446e-07	3.446e-07	-0.38566	-1.2014e-07	1.2014e-07	-0.26015	-1.972e-06	1.972e-06	-0.48898	-1.9499e-06	1.9499e-06	-0.4184
-3.4286e-07	3.4286e-07	-0.38466	-1.205e-07	1.205e-07	-0.25915	-1.9712e-06	1.9712e-06	-0.48798	-1.944e-06	1.944e-06	-0.4174
-3.4858e-07	3.4858e-07	-0.38366	-1.2012e-07	1.2012e-07	-0.25815	-1.9549e-06	1.9549e-06	-0.48698	-1.9276e-06	1.9276e-06	-0.4164
-3.5117e-07	3.5117e-07	-0.38266	-1.2002e-07	1.2002e-07	-0.25715	-1.9559e-06	1.9559e-06	-0.48598	-1.925e-06	1.925e-06	-0.4154
-3.5155e-07	3.5155e-07	-0.38166	-1.2136e-07	1.2136e-07	-0.25615	-1.9387e-06	1.9387e-06	-0.48498	-1.9119e-06	1.9119e-06	-0.4144
-3.5177e-07	3.5177e-07	-0.38066	-1.2128e-07	1.2128e-07	-0.25515	-1.9336e-06	1.9336e-06	-0.48398	-1.8983e-06	1.8983e-06	-0.4134
-3.5486e-07	3.5486e-07	-0.37966	-1.2578e-07	1.2578e-07	-0.25415	-1.9186e-06	1.9186e-06	-0.48298	-1.8941e-06	1.8941e-06	-0.4124
-3.5725e-07	3.5725e-07	-0.37866	-1.2449e-07	1.2449e-07	-0.25315	-1.9169e-06	1.9169e-06	-0.48198	-1.8807e-06	1.8807e-06	-0.4114
-3.5686e-07	3.5686e-07	-0.37766	-1.2524e-07	1.2524e-07	-0.25215	-1.9037e-06	1.9037e-06	-0.48098	-1.8686e-06	1.8686e-06	-0.4104
-3.581e-07	3.581e-07	-0.37666	-1.2636e-07	1.2636e-07	-0.25115	-1.8991e-06	1.8991e-06	-0.47998	-1.867e-06	1.867e-06	-0.4094
-3.5963e-07	3.5963e-07	-0.37566	-1.252e-07	1.252e-07	-0.25015	-1.8847e-06	1.8847e-06	-0.47898	-1.8534e-06	1.8534e-06	-0.4084
-3.5723e-07	3.5723e-07	-0.37466	-1.2781e-07	1.2781e-07	-0.24915	-1.88e-06	1.88e-06	-0.47798	-1.8448e-06	1.8448e-06	-0.4074
-3.5979e-07	3.5979e-07	-0.37366	-1.268e-07	1.268e-07	-0.24815	-1.8639e-06	1.8639e-06	-0.47698	-1.839e-06	1.839e-06	-0.4064
-3.6059e-07	3.6059e-07	-0.37266	-1.2599e-07	1.2599e-07	-0.24715	-1.8604e-06	1.8604e-06	-0.47598	-1.825e-06	1.825e-06	-0.4054
-3.6198e-07	3.6198e-07	-0.37166	-1.2777e-07	1.2777e-07	-0.24615	-1.8494e-06	1.8494e-06	-0.47498	-1.8176e-06	1.8176e-06	-0.4044
-3.6259e-07	3.6259e-07	-0.37066	-1.2779e-07	1.2779e-07	-0.24515	-1.8451e-06	1.8451e-06	-0.47398	-1.815e-06	1.815e-06	-0.4034
-3.6289e-07	3.6289e-07	-0.36966	-1.289e-07	1.289e-07	-0.24415	-1.8322e-06	1.8322e-06	-0.47298	-1.7984e-06	1.7984e-06	-0.4024
-3.6393e-07	3.6393e-07	-0.36866	-1.2892e-07	1.2892e-07	-0.24315	-1.8275e-06	1.8275e-06	-0.47198	-1.7924e-06	1.7924e-06	-0.4014
-3.6637e-07	3.6637e-07	-0.36766	-1.2901e-07	1.2901e-07	-0.24215	-1.8125e-06	1.8125e-06	-0.47098	-1.7856e-06	1.7856e-06	-0.4004
-3.6586e-07	3.6586e-07	-0.36666	-1.302e-07	1.302e-07	-0.24115	-1.809e-06	1.809e-06	-0.46998	-1.7724e-06	1.7724e-06	-0.3994
-3.6684e-07	3.6684e-07	-0.36566	-1.2888e-07	1.2888e-07	-0.24015	-1.7943e-06	1.7943e-06	-0.46898	-1.761e-06	1.761e-06	-0.3984
-3.6679e-07	3.6679e-07	-0.36466	-1.307e-07	1.307e-07	-0.23915	-1.7905e-06	1.7905e-06	-0.46798	-1.7566e-06	1.7566e-06	-0.3974
-3.691e-07	3.691e-07	-0.36366	-1.3047e-07	1.3047e-07	-0.23815	-1.7789e-06	1.7789e-06	-0.46698	-1.748e-06	1.748e-06	-0.3964
-3.6787e-07	3.6787e-07	-0.36266	-1.3094e-07	1.3094e-07	-0.23715	-1.7746e-06	1.7746e-06	-0.46598	-1.7361e-06	1.7361e-06	-0.3954
-3.6922e-07	3.6922e-07	-0.36166	-1.3247e-07	1.3247e-07	-0.23615	-1.7618e-06	1.7618e-06	-0.46498	-1.7305e-06	1.7305e-06	-0.3944
-3.7084e-07	3.7084e-07	-0.36066	-1.3111e-07	1.3111e-07	-0.23515	-1.7564e-06	1.7564e-06	-0.46398	-1.7222e-06	1.7222e-06	-0.3934
-3.7022e-07	3.7022e-07	-0.35966	-1.3332e-07	1.3332e-07	-0.23415	-1.741e-06	1.741e-06	-0.46298	-1.7108e-06	1.7108e-06	-0.3924
-3.7184e-07	3.7184e-07	-0.35866	-1.3229e-07	1.3229e-07	-0.23315	-1.7357e-06	1.7357e-06	-0.46198	-1.7064e-06	1.7064e-06	-0.3914
-3.7403e-07	3.7403e-07	-0.35766	-1.3302e-07	1.3302e-07	-0.23215	-1.7212e-06	1.7212e-06	-0.46098	-1.6973e-06	1.6973e-06	-0.3904
-3.7595e-07	3.7595e-07	-0.35666	-1.3308e-07	1.3308e-07	-0.23115	-1.7151e-06	1.7151e-06	-0.45998	-1.6891e-06	1.6891e-06	-0.3894
-3.7414e-07	3.7414e-07	-0.35566	-1.3226e-07	1.3226e-07	-0.23015	-1.7025e-06	1.7025e-06	-0.45898	-1.6829e-06	1.6829e-06	-0.3884
-3.7602e-07	3.7602e-07	-0.35466	-1.3384e-07	1.3384e-07	-0.22915	-1.6981e-06	1.6981e-06	-0.45798	-1.6707e-06	1.6707e-06	-0.3874
-3.779e-07	3.779e-07	-0.35366	-1.3326e-07	1.3326e-07	-0.22815	-1.6849e-06	1.6849e-06	-0.45698	-1.6691e-06	1.6691e-06	-0.3864
-3.7874e-07	3.7874e-07	-0.35266	-1.3328e-07	1.3328e-07	-0.22715	-1.6809e-06	1.6809e-06	-0.45598	-1.6588e-06	1.6588e-06	-0.3854
-3.7764e-07	3.7764e-07	-0.35166	-1.3494e-07	1.3494e-07	-0.22615	-1.672e-06	1.672e-06	-0.45498	-1.6452e-06	1.6452e-06	-0.3844
-3.7907e-07	3.7907e-07	-0.35066	-1.3363e-07	1.3363e-07	-0.22515	-1.6655e-06	1.6655e-06	-0.45398	-1.6402e-06	1.6402e-06	-0.3834
-3.7954e-07	3.7954e-07	-0.34966	-1.3494e-07	1.3494e-07	-0.22415	-1.6548e-06	1.6548e-06	-0.45298	-1.633e-06	1.633e-06	-0.3824
-3.7682e-07	3.7682e-07	-0.34866	-1.3582e-07	1.3582e-07	-0.22315	-1.6401e-06	1.6401e-06	-0.45198	-1.6237e-06	1.6237e-06	-0.3814
-3.7827e-07	3.7827e-07	-0.34766	-1.3576e-07	1.3576e-07	-0.22215	-1.6324e-06	1.6324e-06	-0.45098	-1.6089e-06	1.6089e-06	-0.3804
-3.8043e-07	3.8043e-07	-0.34666	-1.3681e-07	1.3681e-07	-0.22115	-1.623e-06	1.623e-06	-0.44998	-1.6031e-06	1.6031e-06	-0.3794
-3.8132e-07	3.8132e-07	-0.34566	-1.3614e-07	1.3614e-07	-0.22015	-1.6158e-06	1.6158e-06	-0.44898	-1.6018e-06	1.6018e-06	-0.3784
-3.8023e-07	3.8023e-07	-0.34466	-1.3608e-07	1.3608e-07	-0.21915	-1.6025e-06	1.6025e-06	-0.44798	-1.5914e-06	1.5914e-06	-0.3774
-3.8259e-07	3.8259e-07	-0.34366	-1.3697e-07	1.3697e-07	-0.21815	-1.5996e-06	1.5996e-06	-0.44698	-1.5878e-06	1.5878e-06	-0.3764
-3.8523e-07	3.8523e-07	-0.34266	-1.3589e-07	1.3589e-07	-0.21715	-1.5894e-06	1.5894e-06	-0.44598	-1.5753e-06	1.5753e-06	-0.3754
-3.8451e-07	3.8451e-07	-0.34166	-1.3778e-07	1.3778e-07	-0.21615	-1.5854e-06	1.5854e-06	-0.44498	-1.5714e-06	1.5714e-06	-0.3744
-3.8478e-07	3.8478e-07	-0.34066	-1.3657e-07	1.3657e-07	-0.21515	-1.5742e-06	1.5742e-06	-0.44398	-1.5605e-06	1.5605e-06	-0.3734
-3.8604e-07	3.8604e-07	-0.33966	-1.3618e-07	1.3618e-07	-0.21415	-1.5698e-06	1.5698e-06	-0.44298	-1.551e-06	1.551e-06	-0.3724
-3.8697e-07	3.8697e-07	-0.33866	-1.3768e-07	1.3768e-07	-0.21315	-1.5596e-06	1.5596e-06	-0.44198	-1.5456e-06	1.5456e-06	-0.3714
-3.8898e-07	3.8898e-07	-0.33766	-1.3577e-07	1.3577e-07	-0.21215	-1.5549e-06	1.5549e-06	-0.44098	-1.5344e-06	1.5344e-06	-0.3704
-3.8734e-07	3.8734e-07	-0.33666	-1.3761e-07	1.3761e-07	-0.21115	-1.5417e-06	1.5417e-06	-0.43998	-1.5265e-06	1.5265e-06	-0.3694
-3.8802e-07	3.8802e-07	-0.33566	-1.3726e-07	1.3726e-07	-0.21015	-1.5383e-06	1.5383e-06	-0.43898	-1.5211e-06	1.5211e-06	-0.3684
-3.8891e-07	3.8891e-07	-0.33466	-1.3668e-07	1.3668e-07	-0.20915	-1.5284e-06	1.5284e-06	-0.43798	-1.5114e-06	1.5114e-06	-0.3674
-3.8675e-07	3.8675e-07	-0.33366	-1.3898e-07	1.3898e-07	-0.20815	-1.5239e-06	1.5239e-06	-0.43698	-1.502e-06	1.502e-06	-0.3664
-3.8861e-07	3.8861e-07	-0.33266	-1.3786e-07	1.3786e-07	-0.20715	-1.515e-06	1.515e-06	-0.43598	-1.4978e-06	1.4978e-06	-0.3654
-3.8888e-07	3.8888e-07	-0.33166	-1.4013e-07	1.4013e-07	-0.20615	-1.5104e-06	1.5104e-06	-0.43498	-1.4889e-06	1.4889e-06	-0.3644
-3.9033e-07	3.9033e-07	-0.33066	-1.404e-07	1.404e-07	-0.20515	-1.5018e-06	1.5018e-06	-0.43398	-1.4805e-06	1.4805e-06	-0.3634
-3.8832e-07	3.8832e-07	-0.32966	-1.3996e-07	1.3996e-07	-0.20415	-1.4973e-06	1.4973e-06	-0.43298	-1.4754e-06	1.4754e-06	-0.3624
-3.8996e-07	3.8996e-07	-0.32866	-1.4273e-07	1.4273e-07	-0.20315	-1.4866e-06	1.4866e-06	-0.43198	-1.4653e-06	1.4653e-06	-0.3614
-3.9134e-07	3.9134e-07	-0.32766	-1.4148e-07	1.4148e-07	-0.20215	-1.4829e-06	1.4829e-06	-0.43098	-1.4567e-06	1.4567e-06	-0.3604
-3.9324e-07	3.9324e-07	-0.32666	-1.4258e-07	1.4258e-07	-0.20115	-1.4726e-06	1.4726e-06	-0.42998	-1.4512e-06	1.4512e-06	-0.3594
-3.9188e-07	3.9188e-07	-0.32566	-1.4245e-07	1.4245e-07	-0.20015	-1.4683e-06	1.4683e-06	-0.42898	-1.4438e-06	1.4438e-06	-0.3584
-3.9478e-07	3.9478e-07	-0.32466	-1.4119e-07	1.4119e-07	-0.19915	-1.4594e-06	1.4594e-06	-0.42798	-1.4382e-06	1.4382e-06	-0.3574
-4.008e-07	4.008e-07	-0.32366	-1.413e-07	1.413e-07	-0.19815	-1.457e-06	1.457e-06	-0.42698	-1.4292e-06	1.4292e-06	-0.3564
-3.8764e-07	3.8764e-07	-0.32266	-1.4067e-07	1.4067e-07	-0.19715	-1.4476e-06	1.4476e-06	-0.42598	-1.4214e-06	1.4214e-06	-0.3554
-3.9586e-07	3.9586e-07	-0.32166	-1.4115e-07	1.4115e-07	-0.19615	-1.4452e-06	1.4452e-06	-0.42498	-1.414e-06	1.414e-06	-0.3544
-3.9634e-07	3.9634e-07	-0.32066	-1.4181e-07	1.4181e-07	-0.19515	-1.4357e-06	1.4357e-06	-0.42398	-1.4055e-06	1.4055e-06	-0.3534
-3.9624e-07	3.9624e-07	-0.31966	-1.4235e-07	1.4235e-07	-0.19415	-1.432e-06	1.432e-06	-0.42298	-1.3974e-06	1.3974e-06	-0.3524
-3.9553e-07	3.9553e-07	-0.31866	-1.441e-07	1.441e-07	-0.19315	-1.4222e-06	1.4222e-06	-0.42198	-1.3941e-06	1.3941e-06	-0.3514
-3.9549e-07	3.9549e-07	-0.31766	-1.4348e-07	1.4348e-07	-0.19215	-1.4189e-06	1.4189e-06	-0.42098	-1.3867e-06	1.3867e-06	-0.3504
-3.9557e-07	3.9557e-07	-0.31666	-1.4364e-07	1.4364e-07	-0.19115	-1.4112e-06	1.4112e-06	-0.41998	-1.3781e-06	1.3781e-06	-0.3494
-3.9725e-07	3.9725e-07	-0.31566	-1.4495e-07	1.4495e-07	-0.19015	-1.4095e-06	1.4095e-06	-0.41898	-1.3732e-06	1.3732e-06	-0.3484
-3.9578e-07	3.9578e-07	-0.31466	-1.4443e-07	1.4443e-07	-0.18915	-1.4027e-06	1.4027e-06	-0.41798	-1.3657e-06	1.3657e-06	-0.3474
-3.9783e-07	3.9783e-07	-0.31366	-1.4419e-07	1.4419e-07	-0.18815	-1.3998e-06	1.3998e-06	-0.41698	-1.3584e-06	1.3584e-06	-0.3464
-3.9731e-07	3.9731e-07	-0.31266	-1.4453e-07	1.4453e-07	-0.18715	-1.393e-06	1.393e-06	-0.41598	-1.3542e-06	1.3542e-06	-0.3454
-3.981e-07	3.981e-07	-0.31166	-1.4452e-07	1.4452e-07	-0.18615	-1.3902e-06	1.3902e-06	-0.41498	-1.345e-06	1.345e-06	-0.3444
-3.9766e-07	3.9766e-07	-0.31066	-1.4494e-07	1.4494e-07	-0.18515	-1.3822e-06	1.3822e-06	-0.41398	-1.3385e-06	1.3385e-06	-0.3434
-3.9791e-07	3.9791e-07	-0.30966	-1.4461e-07	1.4461e-07	-0.18415	-1.3785e-06	1.3785e-06	-0.41298	-1.3357e-06	1.3357e-06	-0.3424
-3.9957e-07	3.9957e-07	-0.30866	-1.448e-07	1.448e-07	-0.18315	-1.376e-06	1.376e-06	-0.41198	-1.3268e-06	1.3268e-06	-0.3414
-3.9797e-07	3.9797e-07	-0.30766	-1.4448e-07	1.4448e-07	-0.18215	-1.3684e-06	1.3684e-06	-0.41098	-1.3211e-06	1.3211e-06	-0.3404
-3.9972e-07	3.9972e-07	-0.30666	-1.4516e-07	1.4516e-07	-0.18115	-1.3662e-06	1.3662e-06	-0.40998	-1.3167e-06	1.3167e-06	-0.3394
-3.9977e-07	3.9977e-07	-0.30566	-1.4461e-07	1.4461e-07	-0.18015	-1.3598e-06	1.3598e-06	-0.40898	-1.3086e-06	1.3086e-06	-0.3384
-4.0195e-07	4.0195e-07	-0.30466	-1.4426e-07	1.4426e-07	-0.17915	-1.3576e-06	1.3576e-06	-0.40798	-1.3018e-06	1.3018e-06	-0.3374
-4.0024e-07	4.0024e-07	-0.30366	-1.4541e-07	1.4541e-07	-0.17815	-1.3496e-06	1.3496e-06	-0.40698	-1.2993e-06	1.2993e-06	-0.3364
-4.0122e-07	4.0122e-07	-0.30266	-1.4402e-07	1.4402e-07	-0.17715	-1.3487e-06	1.3487e-06	-0.40598	-1.2924e-06	1.2924e-06	-0.3354
-4.0243e-07	4.0243e-07	-0.30166	-1.4543e-07	1.4543e-07	-0.17615	-1.3437e-06	1.3437e-06	-0.40498	-1.2866e-06	1.2866e-06	-0.3344
-4.0284e-07	4.0284e-07	-0.30066	-1.438e-07	1.438e-07	-0.17515	-1.3417e-06	1.3417e-06	-0.40398	-1.2834e-06	1.2834e-06	-0.3334
-4.018e-07	4.018e-07	-0.29966	-1.4406e-07	1.4406e-07	-0.17415	-1.3371e-06	1.3371e-06	-0.40298	-1.2779e-06	1.2779e-06	-0.3324
-4.0368e-07	4.0368e-07	-0.29866	-1.4401e-07	1.4401e-07	-0.17315	-1.335e-06	1.335e-06	-0.40198	-1.2746e-06	1.2746e-06	-0.3314
-4.0447e-07	4.0447e-07	-0.29766	-1.4332e-07	1.4332e-07	-0.17215	-1.3279e-06	1.3279e-06	-0.40098	-1.2685e-06	1.2685e-06	-0.3304
-4.0454e-07	4.0454e-07	-0.29666	-1.4363e-07	1.4363e-07	-0.17115	-1.3249e-06	1.3249e-06	-0.39998	-1.2626e-06	1.2626e-06	-0.3294
-4.0508e-07	4.0508e-07	-0.29566	-1.4434e-07	1.4434e-07	-0.17015	-1.3192e-06	1.3192e-06	-0.39898	-1.258e-06	1.258e-06	-0.3284
-4.0588e-07	4.0588e-07	-0.29466	-1.4519e-07	1.4519e-07	-0.16915	-1.3169e-06	1.3169e-06	-0.39798	-1.2525e-06	1.2525e-06	-0.3274
-4.0594e-07	4.0594e-07	-0.29366	-1.4432e-07	1.4432e-07	-0.16815	-1.3121e-06	1.3121e-06	-0.39698	-1.2468e-06	1.2468e-06	-0.3264
-4.0411e-07	4.0411e-07	-0.29266	-1.4519e-07	1.4519e-07	-0.16715	-1.3107e-06	1.3107e-06	-0.39598	-1.2429e-06	1.2429e-06	-0.3254
-4.0505e-07	4.0505e-07	-0.29166	-1.448e-07	1.448e-07	-0.16615	-1.3052e-06	1.3052e-06	-0.39498	-1.2367e-06	1.2367e-06	-0.3244
-4.0577e-07	4.0577e-07	-0.29066	-1.4615e-07	1.4615e-07	-0.16515	-1.3055e-06	1.3055e-06	-0.39398	-1.2311e-06	1.2311e-06	-0.3234
-4.0486e-07	4.0486e-07	-0.28966	-1.461e-07	1.461e-07	-0.16415	-1.3007e-06	1.3007e-06	-0.39298	-1.2263e-06	1.2263e-06	-0.3224
-4.0402e-07	4.0402e-07	-0.28866	-1.4491e-07	1.4491e-07	-0.16315	-1.2999e-06	1.2999e-06	-0.39198	-1.2214e-06	1.2214e-06	-0.3214
-4.0505e-07	4.0505e-07	-0.28766	-1.4624e-07	1.4624e-07	-0.16215	-1.2959e-06	1.2959e-06	-0.39098	-1.215e-06	1.215e-06	-0.3204
-4.0504e-07	4.0504e-07	-0.28666	-1.4607e-07	1.4607e-07	-0.16115	-1.2932e-06	1.2932e-06	-0.38998	-1.2113e-06	1.2113e-06	-0.3194
-4.0526e-07	4.0526e-07	-0.28566	-1.4672e-07	1.4672e-07	-0.16015	-1.2872e-06	1.2872e-06	-0.38898	-1.2071e-06	1.2071e-06	-0.3184
-4.0343e-07	4.0343e-07	-0.28466	-1.4658e-07	1.4658e-07	-0.15915	-1.2863e-06	1.2863e-06	-0.38798	-1.2035e-06	1.2035e-06	-0.3174
-4.0669e-07	4.0669e-07	-0.28366	-1.468e-07	1.468e-07	-0.15815	-1.2813e-06	1.2813e-06	-0.38698	-1.1991e-06	1.1991e-06	-0.3164
-4.0702e-07	4.0702e-07	-0.28266	-1.4621e-07	1.4621e-07	-0.15715	-1.2796e-06	1.2796e-06	-0.38598	-1.1944e-06	1.1944e-06	-0.3154
-4.0673e-07	4.0673e-07	-0.28166	-1.4711e-07	1.4711e-07	-0.15615	-1.274e-06	1.274e-06	-0.38498	-1.1879e-06	1.1879e-06	-0.3144
-4.0746e-07	4.0746e-07	-0.28066	-1.4665e-07	1.4665e-07	-0.15515	-1.2753e-06	1.2753e-06	-0.38398	-1.1859e-06	1.1859e-06	-0.3134
-4.0802e-07	4.0802e-07	-0.27966	-1.4721e-07	1.4721e-07	-0.15415	-1.2717e-06	1.2717e-06	-0.38298	-1.1801e-06	1.1801e-06	-0.3124
-4.084e-07	4.084e-07	-0.27866	-1.4829e-07	1.4829e-07	-0.15315	-1.273e-06	1.273e-06	-0.38198	-1.1775e-06	1.1775e-06	-0.3114
-4.0766e-07	4.0766e-07	-0.27766	-1.4546e-07	1.4546e-07	-0.15215	-1.2677e-06	1.2677e-06	-0.38098	-1.1756e-06	1.1756e-06	-0.3104
-4.0856e-07	4.0856e-07	-0.27666	-1.4616e-07	1.4616e-07	-0.15115	-1.2671e-06	1.2671e-06	-0.37998	-1.171e-06	1.171e-06	-0.3094
-4.0904e-07	4.0904e-07	-0.27566	-1.4596e-07	1.4596e-07	-0.15015	-1.263e-06	1.263e-06	-0.37898	-1.164e-06	1.164e-06	-0.3084
-4.0836e-07	4.0836e-07	-0.27466	-1.4582e-07	1.4582e-07	-0.14915	-1.2621e-06	1.2621e-06	-0.37798	-1.1664e-06	1.1664e-06	-0.3074
-4.0726e-07	4.0726e-07	-0.27366	-1.4613e-07	1.4613e-07	-0.14815	-1.2585e-06	1.2585e-06	-0.37698	-1.1606e-06	1.1606e-06	-0.3064
-4.0804e-07	4.0804e-07	-0.27266	-1.453e-07	1.453e-07	-0.14715	-1.2574e-06	1.2574e-06	-0.37598	-1.1572e-06	1.1572e-06	-0.3054
-4.0814e-07	4.0814e-07	-0.27166	-1.4612e-07	1.4612e-07	-0.14615	-1.2554e-06	1.2554e-06	-0.37498	-1.1532e-06	1.1532e-06	-0.3044
-4.0666e-07	4.0666e-07	-0.27066	-1.4807e-07	1.4807e-07	-0.14515	-1.2538e-06	1.2538e-06	-0.37398	-1.1498e-06	1.1498e-06	-0.3034
-4.0853e-07	4.0853e-07	-0.26966	-1.4739e-07	1.4739e-07	-0.14415	-1.2499e-06	1.2499e-06	-0.37298	-1.147e-06	1.147e-06	-0.3024
-4.0803e-07	4.0803e-07	-0.26866	-1.4926e-07	1.4926e-07	-0.14315	-1.2495e-06	1.2495e-06	-0.37198	-1.1446e-06	1.1446e-06	-0.3014
-4.0787e-07	4.0787e-07	-0.26766	-1.4922e-07	1.4922e-07	-0.14215	-1.2481e-06	1.2481e-06	-0.37098	-1.1387e-06	1.1387e-06	-0.3004
-4.0789e-07	4.0789e-07	-0.26666	-1.4938e-07	1.4938e-07	-0.14115	-1.2442e-06	1.2442e-06	-0.36998	-1.137e-06	1.137e-06	-0.2994
-4.0824e-07	4.0824e-07	-0.26566	-1.51e-07	1.51e-07	-0.14015	-1.2433e-06	1.2433e-06	-0.36898	-1.1333e-06	1.1333e-06	-0.2984
-4.0883e-07	4.0883e-07	-0.26466	-1.5176e-07	1.5176e-07	-0.13915	-1.2391e-06	1.2391e-06	-0.36798	-1.1304e-06	1.1304e-06	-0.2974
-4.0813e-07	4.0813e-07	-0.26366	-1.5099e-07	1.5099e-07	-0.13815	-1.2392e-06	1.2392e-06	-0.36698	-1.1276e-06	1.1276e-06	-0.2964
-4.0676e-07	4.0676e-07	-0.26266	-1.5105e-07	1.5105e-07	-0.13715	-1.2355e-06	1.2355e-06	-0.36598	-1.1241e-06	1.1241e-06	-0.2954
-4.092e-07	4.092e-07	-0.26166	-1.5133e-07	1.5133e-07	-0.13615	-1.2351e-06	1.2351e-06	-0.36498	-1.1206e-06	1.1206e-06	-0.2944
-4.0762e-07	4.0762e-07	-0.26066	-1.513e-07	1.513e-07	-0.13515	-1.2311e-06	1.2311e-06	-0.36398	-1.1197e-06	1.1197e-06	-0.2934
-4.0743e-07	4.0743e-07	-0.25966	-1.5072e-07	1.5072e-07	-0.13415	-1.231e-06	1.231e-06	-0.36298	-1.1156e-06	1.1156e-06	-0.2924
-4.0958e-07	4.0958e-07	-0.25866	-1.5019e-07	1.5019e-07	-0.13315	-1.2302e-06	1.2302e-06	-0.36198	-1.1122e-06	1.1122e-06	-0.2914
-4.0939e-07	4.0939e-07	-0.25766	-1.4783e-07	1.4783e-07	-0.13215	-1.2295e-06	1.2295e-06	-0.36098	-1.1102e-06	1.1102e-06	-0.2904
-4.1029e-07	4.1029e-07	-0.25666	-1.4859e-07	1.4859e-07	-0.13115	-1.2267e-06	1.2267e-06	-0.35998	-1.1066e-06	1.1066e-06	-0.2894
-4.0977e-07	4.0977e-07	-0.25566	-1.4788e-07	1.4788e-07	-0.13015	-1.2278e-06	1.2278e-06	-0.35898	-1.1035e-06	1.1035e-06	-0.2884
-4.1012e-07	4.1012e-07	-0.25466	-1.4786e-07	1.4786e-07	-0.12915	-1.2248e-06	1.2248e-06	-0.35798	-1.103e-06	1.103e-06	-0.2874
-4.1085e-07	4.1085e-07	-0.25366	-1.4973e-07	1.4973e-07	-0.12815	-1.2241e-06	1.2241e-06	-0.35698	-1.0994e-06	1.0994e-06	-0.2864
-4.113e-07	4.113e-07	-0.25266	-1.4917e-07	1.4917e-07	-0.12715	-1.2213e-06	1.2213e-06	-0.35598	-1.096e-06	1.096e-06	-0.2854
-4.0961e-07	4.0961e-07	-0.25166	-1.4832e-07	1.4832e-07	-0.12615	-1.2215e-06	1.2215e-06	-0.35498	-1.0941e-06	1.0941e-06	-0.2844
-4.1058e-07	4.1058e-07	-0.25066	-1.501e-07	1.501e-07	-0.12515	-1.2187e-06	1.2187e-06	-0.35398	-1.0916e-06	1.0916e-06	-0.2834
-4.1133e-07	4.1133e-07	-0.24966	-1.5063e-07	1.5063e-07	-0.12415	-1.2189e-06	1.2189e-06	-0.35298	-1.0891e-06	1.0891e-06	-0.2824
-4.1222e-07	4.1222e-07	-0.24866	-1.5075e-07	1.5075e-07	-0.12315	-1.2169e-06	1.2169e-06	-0.35198	-1.0874e-06	1.0874e-06	-0.2814
-4.0991e-07	4.0991e-07	-0.24766	-1.5054e-07	1.5054e-07	-0.12215	-1.2175e-06	1.2175e-06	-0.35098	-1.0836e-06	1.0836e-06	-0.2804
-4.1223e-07	4.1223e-07	-0.24666	-1.5092e-07	1.5092e-07	-0.12115	-1.2158e-06	1.2158e-06	-0.34998	-1.0819e-06	1.0819e-06	-0.2794
-4.13e-07	4.13e-07	-0.24566	-1.5262e-07	1.5262e-07	-0.12015	-1.2161e-06	1.2161e-06	-0.34898	-1.0807e-06	1.0807e-06	-0.2784
-4.1148e-07	4.1148e-07	-0.24466	-1.5162e-07	1.5162e-07	-0.11915	-1.2138e-06	1.2138e-06	-0.34798	-1.0776e-06	1.0776e-06	-0.2774
-4.117e-07	4.117e-07	-0.24366	-1.5112e-07	1.5112e-07	-0.11815	-1.2127e-06	1.2127e-06	-0.34698	-1.0741e-06	1.0741e-06	-0.2764
-4.1258e-07	4.1258e-07	-0.24266	-1.52e-07	1.52e-07	-0.11715	-1.2103e-06	1.2103e-06	-0.34598	-1.0729e-06	1.0729e-06	-0.2754
-4.1172e-07	4.1172e-07	-0.24166	-1.5119e-07	1.5119e-07	-0.11615	-1.21e-06	1.21e-06	-0.34498	-1.0704e-06	1.0704e-06	-0.2744
-4.1108e-07	4.1108e-07	-0.24066	-1.5098e-07	1.5098e-07	-0.11515	-1.2076e-06	1.2076e-06	-0.34398	-1.0697e-06	1.0697e-06	-0.2734
-4.1273e-07	4.1273e-07	-0.23966	-1.5188e-07	1.5188e-07	-0.11415	-1.2083e-06	1.2083e-06	-0.34298	-1.0665e-06	1.0665e-06	-0.2724
-4.132e-07	4.132e-07	-0.23866	-1.511e-07	1.511e-07	-0.11315	-1.2063e-06	1.2063e-06	-0.34198	-1.0639e-06	1.0639e-06	-0.2714
-4.1227e-07	4.1227e-07	-0.23766	-1.5045e-07	1.5045e-07	-0.11215	-1.2066e-06	1.2066e-06	-0.34098	-1.0644e-06	1.0644e-06	-0.2704
-4.1127e-07	4.1127e-07	-0.23666	-1.5165e-07	1.5165e-07	-0.11115	-1.2053e-06	1.2053e-06	-0.33998	-1.0613e-06	1.0613e-06	-0.2694
-4.121e-07	4.121e-07	-0.23566	-1.5177e-07	1.5177e-07	-0.11015	-1.2075e-06	1.2075e-06	-0.33898	-1.0589e-06	1.0589e-06	-0.2684
-4.1287e-07	4.1287e-07	-0.23466	-1.5098e-07	1.5098e-07	-0.10915	-1.2055e-06	1.2055e-06	-0.33798	-1.0585e-06	1.0585e-06	-0.2674
-4.1089e-07	4.1089e-07	-0.23366	-1.5202e-07	1.5202e-07	-0.10815	-1.2062e-06	1.2062e-06	-0.33698	-1.0553e-06	1.0553e-06	-0.2664
-4.1232e-07	4.1232e-07	-0.23266	-1.53e-07	1.53e-07	-0.10715	-1.2034e-06	1.2034e-06	-0.33598	-1.0542e-06	1.0542e-06	-0.2654
-4.1244e-07	4.1244e-07	-0.23166	-1.5285e-07	1.5285e-07	-0.10615	-1.2036e-06	1.2036e-06	-0.33498	-1.0533e-06	1.0533e-06	-0.2644
-4.128e-07	4.128e-07	-0.23066	-1.5409e-07	1.5409e-07	-0.10515	-1.2021e-06	1.2021e-06	-0.33398	-1.0512e-06	1.0512e-06	-0.2634
-4.1092e-07	4.1092e-07	-0.22966	-1.5332e-07	1.5332e-07	-0.10415	-1.202e-06	1.202e-06	-0.33298	-1.0481e-06	1.0481e-06	-0.2624
-4.1093e-07	4.1093e-07	-0.22866	-1.5461e-07	1.5461e-07	-0.10315	-1.2e-06	1.2e-06	-0.33198	-1.0486e-06	1.0486e-06	-0.2614
-4.1174e-07	4.1174e-07	-0.22766	-1.5595e-07	1.5595e-07	-0.10215	-1.2004e-06	1.2004e-06	-0.33098	-1.0465e-06	1.0465e-06	-0.2604
-4.1046e-07	4.1046e-07	-0.22666	-1.555e-07	1.555e-07	-0.10115	-1.2018e-06	1.2018e-06	-0.32998	-1.0442e-06	1.0442e-06	-0.2594
-4.1119e-07	4.1119e-07	-0.22566	-1.5584e-07	1.5584e-07	-0.10015	-1.1996e-06	1.1996e-06	-0.32898	-1.0444e-06	1.0444e-06	-0.2584
-4.117e-07	4.117e-07	-0.22466	-1.5515e-07	1.5515e-07	-0.099152	-1.2008e-06	1.2008e-06	-0.32798	-1.0435e-06	1.0435e-06	-0.2574
-4.1135e-07	4.1135e-07	-0.22366	-1.5592e-07	1.5592e-07	-0.098152	-1.1985e-06	1.1985e-06	-0.32698	-1.0417e-06	1.0417e-06	-0.2564
-4.1236e-07	4.1236e-07	-0.22266	-1.5669e-07	1.5669e-07	-0.097152	-1.1999e-06	1.1999e-06	-0.32598	-1.0426e-06	1.0426e-06	-0.2554
-4.1068e-07	4.1068e-07	-0.22166	-1.5571e-07	1.5571e-07	-0.096152	-1.198e-06	1.198e-06	-0.32498	-1.0408e-06	1.0408e-06	-0.2544
-4.1252e-07	4.1252e-07	-0.22066	-1.5512e-07	1.5512e-07	-0.095152	-1.1989e-06	1.1989e-06	-0.32398	-1.0401e-06	1.0401e-06	-0.2534
-4.1106e-07	4.1106e-07	-0.21966	-1.5481e-07	1.5481e-07	-0.094152	-1.1977e-06	1.1977e-06	-0.32298	-1.0379e-06	1.0379e-06	-0.2524
-4.1189e-07	4.1189e-07	-0.21866	-1.5235e-07	1.5235e-07	-0.093152	-1.1982e-06	1.1982e-06	-0.32198	-1.0383e-06	1.0383e-06	-0.2514
-4.1237e-07	4.1237e-07	-0.21766	-1.5416e-07	1.5416e-07	-0.092152	-1.197e-06	1.197e-06	-0.32098	-1.0372e-06	1.0372e-06	-0.2504
-4.13e-07	4.13e-07	-0.21666	-1.5506e-07	1.5506e-07	-0.091152	-1.1978e-06	1.1978e-06	-0.31998	-1.0364e-06	1.0364e-06	-0.2494
-4.1381e-07	4.1381e-07	-0.21566	-1.5417e-07	1.5417e-07	-0.090152	-1.1965e-06	1.1965e-06	-0.31898	-1.0356e-06	1.0356e-06	-0.2484
-4.1241e-07	4.1241e-07	-0.21466	-1.5457e-07	1.5457e-07	-0.089152	-1.197e-06	1.197e-06	-0.31798	-1.0333e-06	1.0333e-06	-0.2474
-4.1281e-07	4.1281e-07	-0.21366	-1.5538e-07	1.5538e-07	-0.088152	-1.1958e-06	1.1958e-06	-0.31698	-1.0318e-06	1.0318e-06	-0.2464
-4.1292e-07	4.1292e-07	-0.21266	-1.5569e-07	1.5569e-07	-0.087152	-1.1973e-06	1.1973e-06	-0.31598	-1.0292e-06	1.0292e-06	-0.2454
-4.1189e-07	4.1189e-07	-0.21166	-1.5608e-07	1.5608e-07	-0.086152	-1.1958e-06	1.1958e-06	-0.31498	-1.0287e-06	1.0287e-06	-0.2444
-4.1113e-07	4.1113e-07	-0.21066	-1.5689e-07	1.5689e-07	-0.085152	-1.1966e-06	1.1966e-06	-0.31398	-1.0271e-06	1.0271e-06	-0.2434
-4.1073e-07	4.1073e-07	-0.20966	-1.5711e-07	1.5711e-07	-0.084152	-1.1959e-06	1.1959e-06	-0.31298	-1.0263e-06	1.0263e-06	-0.2424
-4.1198e-07	4.1198e-07	-0.20866	-1.5647e-07	1.5647e-07	-0.083152	-1.1974e-06	1.1974e-06	-0.31198	-1.0267e-06	1.0267e-06	-0.2414
-4.1107e-07	4.1107e-07	-0.20766	-1.5698e-07	1.5698e-07	-0.082152	-1.1967e-06	1.1967e-06	-0.31098	-1.0263e-06	1.0263e-06	-0.2404
-4.1157e-07	4.1157e-07	-0.20666	-1.5847e-07	1.5847e-07	-0.081152	-1.1978e-06	1.1978e-06	-0.30998	-1.024e-06	1.024e-06	-0.2394
-4.1136e-07	4.1136e-07	-0.20566	-1.5804e-07	1.5804e-07	-0.080152	-1.1964e-06	1.1964e-06	-0.30898	-1.0237e-06	1.0237e-06	-0.2384
-4.1229e-07	4.1229e-07	-0.20466	-1.5782e-07	1.5782e-07	-0.079152	-1.1978e-06	1.1978e-06	-0.30798	-1.021e-06	1.021e-06	-0.2374
-4.102e-07	4.102e-07	-0.20366	-1.5856e-07	1.5856e-07	-0.078152	-1.1967e-06	1.1967e-06	-0.30698	-1.0193e-06	1.0193e-06	-0.2364
-4.1145e-07	4.1145e-07	-0.20266	-1.5849e-07	1.5849e-07	-0.077152	-1.1992e-06	1.1992e-06	-0.30598	-1.0193e-06	1.0193e-06	-0.2354
-4.1164e-07	4.1164e-07	-0.20166	-1.5852e-07	1.5852e-07	-0.076152	-1.1977e-06	1.1977e-06	-0.30498	-1.0168e-06	1.0168e-06	-0.2344
-4.1147e-07	4.1147e-07	-0.20066	-1.5871e-07	1.5871e-07	-0.075152	-1.1998e-06	1.1998e-06	-0.30398	-1.0163e-06	1.0163e-06	-0.2334
-4.1081e-07	4.1081e-07	-0.19966	-1.5883e-07	1.5883e-07	-0.074152	-1.1982e-06	1.1982e-06	-0.30298	-1.0159e-06	1.0159e-06	-0.2324
-4.1127e-07	4.1127e-07	-0.19866	-1.5938e-07	1.5938e-07	-0.073152	-1.2015e-06	1.2015e-06	-0.30198	-1.0143e-06	1.0143e-06	-0.2314
-4.1231e-07	4.1231e-07	-0.19766	-1.6061e-07	1.6061e-07	-0.072152	-1.2004e-06	1.2004e-06	-0.30098	-1.013e-06	1.013e-06	-0.2304
-4.1158e-07	4.1158e-07	-0.19666	-1.6008e-07	1.6008e-07	-0.071152	-1.2008e-06	1.2008e-06	-0.29998	-1.0144e-06	1.0144e-06	-0.2294
-4.1062e-07	4.1062e-07	-0.19566	-1.6008e-07	1.6008e-07	-0.070152	-1.2012e-06	1.2012e-06	-0.29898	-1.0121e-06	1.0121e-06	-0.2284
-4.1223e-07	4.1223e-07	-0.19466	-1.602e-07	1.602e-07	-0.069152	-1.2019e-06	1.2019e-06	-0.29798	-1.0118e-06	1.0118e-06	-0.2274
-4.1226e-07	4.1226e-07	-0.19366	-1.6027e-07	1.6027e-07	-0.068152	-1.2007e-06	1.2007e-06	-0.29698	-1.0127e-06	1.0127e-06	-0.2264
-4.1139e-07	4.1139e-07	-0.19266	-1.6003e-07	1.6003e-07	-0.067152	-1.2032e-06	1.2032e-06	-0.29598	-1.0122e-06	1.0122e-06	-0.2254
-4.1189e-07	4.1189e-07	-0.19166	-1.6041e-07	1.6041e-07	-0.066152	-1.2011e-06	1.2011e-06	-0.29498	-1.0114e-06	1.0114e-06	-0.2244
-4.1242e-07	4.1242e-07	-0.19066	-1.5962e-07	1.5962e-07	-0.065152	-1.2038e-06	1.2038e-06	-0.29398	-1.0118e-06	1.0118e-06	-0.2234
-4.1196e-07	4.1196e-07	-0.18966	-1.6021e-07	1.6021e-07	-0.064152	-1.2026e-06	1.2026e-06	-0.29298	-1.0104e-06	1.0104e-06	-0.2224
-4.1183e-07	4.1183e-07	-0.18866	-1.6017e-07	1.6017e-07	-0.063152	-1.2039e-06	1.2039e-06	-0.29198	-1.0103e-06	1.0103e-06	-0.2214
-4.1207e-07	4.1207e-07	-0.18766	-1.6076e-07	1.6076e-07	-0.062152	-1.2019e-06	1.2019e-06	-0.29098	-1.0109e-06	1.0109e-06	-0.2204
-4.1166e-07	4.1166e-07	-0.18666	-1.6072e-07	1.6072e-07	-0.061152	-1.2043e-06	1.2043e-06	-0.28998	-1.01e-06	1.01e-06	-0.2194
-4.1242e-07	4.1242e-07	-0.18566	-1.6151e-07	1.6151e-07	-0.060152	-1.2052e-06	1.2052e-06	-0.28898	-1.0102e-06	1.0102e-06	-0.2184
-4.1149e-07	4.1149e-07	-0.18466	-1.9874e-07	1.9874e-07	-0.059152	-1.2049e-06	1.2049e-06	-0.28798	-1.0095e-06	1.0095e-06	-0.2174
-4.1211e-07	4.1211e-07	-0.18366	-1.9792e-07	1.9792e-07	-0.058152	-1.2063e-06	1.2063e-06	-0.28698	-1.0055e-06	1.0055e-06	-0.2164
-4.1263e-07	4.1263e-07	-0.18266	-1.98e-07	1.98e-07	-0.057152	-1.2053e-06	1.2053e-06	-0.28598	-1.0074e-06	1.0074e-06	-0.2154
-4.1169e-07	4.1169e-07	-0.18166	-1.9757e-07	1.9757e-07	-0.056152	-1.209e-06	1.209e-06	-0.28498	-1.0129e-06	1.0129e-06	-0.2144
-4.1293e-07	4.1293e-07	-0.18066	-1.9739e-07	1.9739e-07	-0.055152	-1.2086e-06	1.2086e-06	-0.28398	-1.0161e-06	1.0161e-06	-0.2134
-4.1354e-07	4.1354e-07	-0.17966	-1.9783e-07	1.9783e-07	-0.054152	-1.2102e-06	1.2102e-06	-0.28298	-1.021e-06	1.021e-06	-0.2124
-4.1469e-07	4.1469e-07	-0.17866	-1.9816e-07	1.9816e-07	-0.053152	-1.2109e-06	1.2109e-06	-0.28198	-1.0215e-06	1.0215e-06	-0.2114
-4.1303e-07	4.1303e-07	-0.17766	-1.9847e-07	1.9847e-07	-0.052152	-1.2117e-06	1.2117e-06	-0.28098	-1.0261e-06	1.0261e-06	-0.2104
-4.1367e-07	4.1367e-07	-0.17666	-1.9791e-07	1.9791e-07	-0.051152	-1.2102e-06	1.2102e-06	-0.27998	-1.0291e-06	1.0291e-06	-0.2094
-4.1407e-07	4.1407e-07	-0.17566	-1.9819e-07	1.9819e-07	-0.050152	-1.2121e-06	1.2121e-06	-0.27898	-1.0294e-06	1.0294e-06	-0.2084
-4.1393e-07	4.1393e-07	-0.17466	-1.986e-07	1.986e-07	-0.049152	-1.2114e-06	1.2114e-06	-0.27798	-1.0274e-06	1.0274e-06	-0.2074
-4.1284e-07	4.1284e-07	-0.17366	-1.9866e-07	1.9866e-07	-0.048152	-1.2133e-06	1.2133e-06	-0.27698	-1.0286e-06	1.0286e-06	-0.2064
-4.1406e-07	4.1406e-07	-0.17266	-1.9951e-07	1.9951e-07	-0.047152	-1.2131e-06	1.2131e-06	-0.27598	-1.0246e-06	1.0246e-06	-0.2054
-4.1385e-07	4.1385e-07	-0.17166	-1.9967e-07	1.9967e-07	-0.046152	-1.2159e-06	1.2159e-06	-0.27498	-1.0188e-06	1.0188e-06	-0.2044
-4.1407e-07	4.1407e-07	-0.17066	-1.9915e-07	1.9915e-07	-0.045152	-1.2158e-06	1.2158e-06	-0.27398	-1.0153e-06	1.0153e-06	-0.2034
-4.1377e-07	4.1377e-07	-0.16966	-2.0034e-07	2.0034e-07	-0.044152	-1.217e-06	1.217e-06	-0.27298	-1.0108e-06	1.0108e-06	-0.2024
-4.136e-07	4.136e-07	-0.16866	-1.9989e-07	1.9989e-07	-0.043152	-1.2177e-06	1.2177e-06	-0.27198	-1.0094e-06	1.0094e-06	-0.2014
-4.1486e-07	4.1486e-07	-0.16766	-2.0056e-07	2.0056e-07	-0.042152	-1.2196e-06	1.2196e-06	-0.27098	-1.0082e-06	1.0082e-06	-0.2004
-4.1336e-07	4.1336e-07	-0.16666	-2.0014e-07	2.0014e-07	-0.041152	-1.2193e-06	1.2193e-06	-0.26998	-1.006e-06	1.006e-06	-0.1994
-4.1496e-07	4.1496e-07	-0.16566	-2.0029e-07	2.0029e-07	-0.040152	-1.2215e-06	1.2215e-06	-0.26898	-1.0067e-06	1.0067e-06	-0.1984
-4.1515e-07	4.1515e-07	-0.16466	-2.0146e-07	2.0146e-07	-0.039152	-1.2198e-06	1.2198e-06	-0.26798	-1.0076e-06	1.0076e-06	-0.1974
-4.1498e-07	4.1498e-07	-0.16366	-2.0131e-07	2.0131e-07	-0.038152	-1.2226e-06	1.2226e-06	-0.26698	-1.0056e-06	1.0056e-06	-0.1964
-4.1534e-07	4.1534e-07	-0.16266	-2.0279e-07	2.0279e-07	-0.037152	-1.2223e-06	1.2223e-06	-0.26598	-1.0048e-06	1.0048e-06	-0.1954
-4.1645e-07	4.1645e-07	-0.16166	-2.0252e-07	2.0252e-07	-0.036152	-1.2237e-06	1.2237e-06	-0.26498	-1.0044e-06	1.0044e-06	-0.1944
-4.1686e-07	4.1686e-07	-0.16066	-2.0264e-07	2.0264e-07	-0.035152	-1.2245e-06	1.2245e-06	-0.26398	-1.0029e-06	1.0029e-06	-0.1934
-4.1677e-07	4.1677e-07	-0.15966	-2.0442e-07	2.0442e-07	-0.034152	-1.2277e-06	1.2277e-06	-0.26298	-1.0039e-06	1.0039e-06	-0.1924
-4.1521e-07	4.1521e-07	-0.15866	-2.0422e-07	2.0422e-07	-0.033152	-1.2274e-06	1.2274e-06	-0.26198	-1.0045e-06	1.0045e-06	-0.1914
-4.1694e-07	4.1694e-07	-0.15766	-2.0406e-07	2.0406e-07	-0.032152	-1.2307e-06	1.2307e-06	-0.26098	-1.005e-06	1.005e-06	-0.1904
-4.1665e-07	4.1665e-07	-0.15666	-2.0441e-07	2.0441e-07	-0.031152	-1.2293e-06	1.2293e-06	-0.25998	-1.0074e-06	1.0074e-06	-0.1894
-4.1599e-07	4.1599e-07	-0.15566	-2.0453e-07	2.0453e-07	-0.030152	-1.2314e-06	1.2314e-06	-0.25898	-1.0069e-06	1.0069e-06	-0.1884
-4.1757e-07	4.1757e-07	-0.15466	-2.0541e-07	2.0541e-07	-0.029152	-1.2303e-06	1.2303e-06	-0.25798	-1.0072e-06	1.0072e-06	-0.1874
-4.182e-07	4.182e-07	-0.15366	-2.0612e-07	2.0612e-07	-0.028152	-1.2338e-06	1.2338e-06	-0.25698	-1.0072e-06	1.0072e-06	-0.1864
-4.183e-07	4.183e-07	-0.15266	-2.0684e-07	2.0684e-07	-0.027152	-1.2339e-06	1.2339e-06	-0.25598	-1.0087e-06	1.0087e-06	-0.1854
-4.1778e-07	4.1778e-07	-0.15166	-2.0744e-07	2.0744e-07	-0.026152	-1.2364e-06	1.2364e-06	-0.25498	-1.0093e-06	1.0093e-06	-0.1844
-4.1929e-07	4.1929e-07	-0.15066	-2.0778e-07	2.0778e-07	-0.025152	-1.2374e-06	1.2374e-06	-0.25398	-1.0107e-06	1.0107e-06	-0.1834
-4.2004e-07	4.2004e-07	-0.14966	-2.0891e-07	2.0891e-07	-0.024152	-1.2406e-06	1.2406e-06	-0.25298	-1.0127e-06	1.0127e-06	-0.1824
-4.2093e-07	4.2093e-07	-0.14866	-2.0948e-07	2.0948e-07	-0.023152	-1.2394e-06	1.2394e-06	-0.25198	-1.0134e-06	1.0134e-06	-0.1814
-4.1945e-07	4.1945e-07	-0.14766	-2.103e-07	2.103e-07	-0.022152	-1.2413e-06	1.2413e-06	-0.25098	-1.0137e-06	1.0137e-06	-0.1804
-4.2054e-07	4.2054e-07	-0.14666	-2.1098e-07	2.1098e-07	-0.021152	-1.2412e-06	1.2412e-06	-0.24998	-1.0126e-06	1.0126e-06	-0.1794
-4.2074e-07	4.2074e-07	-0.14566	-2.1076e-07	2.1076e-07	-0.020152	-1.2434e-06	1.2434e-06	-0.24898	-1.0122e-06	1.0122e-06	-0.1784
-4.2002e-07	4.2002e-07	-0.14466	-2.114e-07	2.114e-07	-0.019152	-1.2469e-06	1.2469e-06	-0.24798	-1.0137e-06	1.0137e-06	-0.1774
-4.2135e-07	4.2135e-07	-0.14366	-2.1234e-07	2.1234e-07	-0.018152	-1.2472e-06	1.2472e-06	-0.24698	-1.0157e-06	1.0157e-06	-0.1764
-4.2211e-07	4.2211e-07	-0.14266	-2.1282e-07	2.1282e-07	-0.017152	-1.2506e-06	1.2506e-06	-0.24598	-1.0152e-06	1.0152e-06	-0.1754
-4.2283e-07	4.2283e-07	-0.14166	-2.1321e-07	2.1321e-07	-0.016152	-1.2506e-06	1.2506e-06	-0.24498	-1.0158e-06	1.0158e-06	-0.1744
-4.2171e-07	4.2171e-07	-0.14066	-2.1396e-07	2.1396e-07	-0.015152	-1.2526e-06	1.2526e-06	-0.24398	-1.0154e-06	1.0154e-06	-0.1734
-4.2294e-07	4.2294e-07	-0.13966	-2.1487e-07	2.1487e-07	-0.014152	-1.2518e-06	1.2518e-06	-0.24298	-1.0154e-06	1.0154e-06	-0.1724
-4.2317e-07	4.2317e-07	-0.13866	-2.1477e-07	2.1477e-07	-0.013152	-1.2552e-06	1.2552e-06	-0.24198	-1.0174e-06	1.0174e-06	-0.1714
-4.2431e-07	4.2431e-07	-0.13766	-2.1506e-07	2.1506e-07	-0.012152	-1.2557e-06	1.2557e-06	-0.24098	-1.0171e-06	1.0171e-06	-0.1704
-4.2331e-07	4.2331e-07	-0.13666	-2.1632e-07	2.1632e-07	-0.011152	-1.2575e-06	1.2575e-06	-0.23998	-1.017e-06	1.017e-06	-0.1694
-4.2411e-07	4.2411e-07	-0.13566	-2.1608e-07	2.1608e-07	-0.010152	-1.259e-06	1.259e-06	-0.23898	-1.0191e-06	1.0191e-06	-0.1684
-4.2374e-07	4.2374e-07	-0.13466	-2.1703e-07	2.1703e-07	-0.009152	-1.2615e-06	1.2615e-06	-0.23798	-1.0183e-06	1.0183e-06	-0.1674
-4.2501e-07	4.2501e-07	-0.13366	-2.1748e-07	2.1748e-07	-0.008152	-1.2619e-06	1.2619e-06	-0.23698	-1.0196e-06	1.0196e-06	-0.1664
-4.242e-07	4.242e-07	-0.13266	-2.1838e-07	2.1838e-07	-0.007152	-1.2657e-06	1.2657e-06	-0.23598	-1.0213e-06	1.0213e-06	-0.1654
-4.2564e-07	4.2564e-07	-0.13166	-2.1879e-07	2.1879e-07	-0.006152	-1.2661e-06	1.2661e-06	-0.23498	-1.021e-06	1.021e-06	-0.1644
-4.2501e-07	4.2501e-07	-0.13066	-2.1925e-07	2.1925e-07	-0.005152	-1.2684e-06	1.2684e-06	-0.23398	-1.0207e-06	1.0207e-06	-0.1634
-4.2506e-07	4.2506e-07	-0.12966	-2.2092e-07	2.2092e-07	-0.004152	-1.2682e-06	1.2682e-06	-0.23298	-1.0223e-06	1.0223e-06	-0.1624
-4.2652e-07	4.2652e-07	-0.12866	-2.2047e-07	2.2047e-07	-0.003152	-1.2723e-06	1.2723e-06	-0.23198	-1.0221e-06	1.0221e-06	-0.1614
-4.2738e-07	4.2738e-07	-0.12766	-2.2062e-07	2.2062e-07	-0.002152	-1.2728e-06	1.2728e-06	-0.23098	-1.023e-06	1.023e-06	-0.1604
-4.2756e-07	4.2756e-07	-0.12666	-2.2136e-07	2.2136e-07	-0.001152	-1.2764e-06	1.2764e-06	-0.22998	-1.0227e-06	1.0227e-06	-0.1594
-4.2832e-07	4.2832e-07	-0.12566	-2.2166e-07	2.2166e-07	-0.000152	-1.2783e-06	1.2783e-06	-0.22898	-1.0228e-06	1.0228e-06	-0.1584
-4.2926e-07	4.2926e-07	-0.12466	-2.2252e-07	2.2252e-07	0.000848	-1.2799e-06	1.2799e-06	-0.22798	-1.024e-06	1.024e-06	-0.1574
-4.2947e-07	4.2947e-07	-0.12366	-2.2314e-07	2.2314e-07	0.001848	-1.2804e-06	1.2804e-06	-0.22698	-1.025e-06	1.025e-06	-0.1564
-4.3017e-07	4.3017e-07	-0.12266	-2.2356e-07	2.2356e-07	0.002848	-1.2826e-06	1.2826e-06	-0.22598	-1.025e-06	1.025e-06	-0.1554
-4.2964e-07	4.2964e-07	-0.12166	-2.2515e-07	2.2515e-07	0.003848	-1.2823e-06	1.2823e-06	-0.22498	-1.0276e-06	1.0276e-06	-0.1544
-4.3074e-07	4.3074e-07	-0.12066	-2.2532e-07	2.2532e-07	0.004848	-1.2855e-06	1.2855e-06	-0.22398	-1.0281e-06	1.0281e-06	-0.1534
-4.3151e-07	4.3151e-07	-0.11966	-2.2634e-07	2.2634e-07	0.005848	-1.2862e-06	1.2862e-06	-0.22298	-1.0291e-06	1.0291e-06	-0.1524
-4.3044e-07	4.3044e-07	-0.11866	-2.2622e-07	2.2622e-07	0.006848	-1.2893e-06	1.2893e-06	-0.22198	-1.0315e-06	1.0315e-06	-0.1514
-4.3143e-07	4.3143e-07	-0.11766	-2.2664e-07	2.2664e-07	0.007848	-1.2898e-06	1.2898e-06	-0.22098	-1.0326e-06	1.0326e-06	-0.1504
-4.3049e-07	4.3049e-07	-0.11666	-2.2817e-07	2.2817e-07	0.008848	-1.294e-06	1.294e-06	-0.21998	-1.0331e-06	1.0331e-06	-0.1494
-4.3179e-07	4.3179e-07	-0.11566	-2.2754e-07	2.2754e-07	0.009848	-1.2956e-06	1.2956e-06	-0.21898	-1.0347e-06	1.0347e-06	-0.1484
-4.3097e-07	4.3097e-07	-0.11466	-2.2928e-07	2.2928e-07	0.010848	-1.2999e-06	1.2999e-06	-0.21798	-1.0348e-06	1.0348e-06	-0.1474
-4.3294e-07	4.3294e-07	-0.11366	-2.2913e-07	2.2913e-07	0.011848	-1.3014e-06	1.3014e-06	-0.21698	-1.0352e-06	1.0352e-06	-0.1464
-4.3391e-07	4.3391e-07	-0.11266	-2.2935e-07	2.2935e-07	0.012848	-1.3044e-06	1.3044e-06	-0.21598	-1.036e-06	1.036e-06	-0.1454
-4.3421e-07	4.3421e-07	-0.11166	-2.3038e-07	2.3038e-07	0.013848	-1.3057e-06	1.3057e-06	-0.21498	-1.0365e-06	1.0365e-06	-0.1444
-4.3541e-07	4.3541e-07	-0.11066	-2.3088e-07	2.3088e-07	0.014848	-1.309e-06	1.309e-06	-0.21398	-1.0372e-06	1.0372e-06	-0.1434
-4.3582e-07	4.3582e-07	-0.10966	-2.3173e-07	2.3173e-07	0.015848	-1.3095e-06	1.3095e-06	-0.21298	-1.0398e-06	1.0398e-06	-0.1424
-4.3757e-07	4.3757e-07	-0.10866	-2.3207e-07	2.3207e-07	0.016848	-1.3137e-06	1.3137e-06	-0.21198	-1.0414e-06	1.0414e-06	-0.1414
-4.3829e-07	4.3829e-07	-0.10766	-2.3285e-07	2.3285e-07	0.017848	-1.3146e-06	1.3146e-06	-0.21098	-1.0422e-06	1.0422e-06	-0.1404
-4.3852e-07	4.3852e-07	-0.10666	-2.3371e-07	2.3371e-07	0.018848	-1.316e-06	1.316e-06	-0.20998	-1.0443e-06	1.0443e-06	-0.1394
-4.4005e-07	4.4005e-07	-0.10566	-2.3407e-07	2.3407e-07	0.019848	-1.3176e-06	1.3176e-06	-0.20898	-1.0442e-06	1.0442e-06	-0.1384
-4.3966e-07	4.3966e-07	-0.10466	-2.3588e-07	2.3588e-07	0.020848	-1.3215e-06	1.3215e-06	-0.20798	-1.0438e-06	1.0438e-06	-0.1374
-4.3773e-07	4.3773e-07	-0.10366	-2.3611e-07	2.3611e-07	0.021848	-1.3244e-06	1.3244e-06	-0.20698	-1.045e-06	1.045e-06	-0.1364
-4.3951e-07	4.3951e-07	-0.10266	-2.3656e-07	2.3656e-07	0.022848	-1.3251e-06	1.3251e-06	-0.20598	-1.0463e-06	1.0463e-06	-0.1354
-4.3954e-07	4.3954e-07	-0.10166	-2.3811e-07	2.3811e-07	0.023848	-1.3291e-06	1.3291e-06	-0.20498	-1.0494e-06	1.0494e-06	-0.1344
-4.4149e-07	4.4149e-07	-0.10066	-2.3819e-07	2.3819e-07	0.024848	-1.3289e-06	1.3289e-06	-0.20398	-1.0483e-06	1.0483e-06	-0.1334
-4.4202e-07	4.4202e-07	-0.099664	-2.3977e-07	2.3977e-07	0.025848	-1.3323e-06	1.3323e-06	-0.20298	-1.051e-06	1.051e-06	-0.1324
-4.4343e-07	4.4343e-07	-0.098664	-2.4049e-07	2.4049e-07	0.026848	-1.3341e-06	1.3341e-06	-0.20198	-1.0535e-06	1.0535e-06	-0.1314
-4.4544e-07	4.4544e-07	-0.097664	-2.4159e-07	2.4159e-07	0.027848	-1.3373e-06	1.3373e-06	-0.20098	-1.0548e-06	1.0548e-06	-0.1304
-4.4717e-07	4.4717e-07	-0.096664	-2.4283e-07	2.4283e-07	0.028848	-1.339e-06	1.339e-06	-0.19998	-1.0559e-06	1.0559e-06	-0.1294
-4.4482e-07	4.4482e-07	-0.095664	-2.4395e-07	2.4395e-07	0.029848	-1.3422e-06	1.3422e-06	-0.19898	-1.0588e-06	1.0588e-06	-0.1284
-4.4558e-07	4.4558e-07	-0.094664	-2.4495e-07	2.4495e-07	0.030848	-1.3446e-06	1.3446e-06	-0.19798	-1.0585e-06	1.0585e-06	-0.1274
-4.4597e-07	4.4597e-07	-0.093664	-2.4537e-07	2.4537e-07	0.031848	-1.3474e-06	1.3474e-06	-0.19698	-1.0583e-06	1.0583e-06	-0.1264
-4.4541e-07	4.4541e-07	-0.092664	-2.4604e-07	2.4604e-07	0.032848	-1.3489e-06	1.3489e-06	-0.19598	-1.0611e-06	1.0611e-06	-0.1254
-4.4697e-07	4.4697e-07	-0.091664	-2.4712e-07	2.4712e-07	0.033848	-1.3528e-06	1.3528e-06	-0.19498	-1.0613e-06	1.0613e-06	-0.1244
-4.4889e-07	4.4889e-07	-0.090664	-2.4716e-07	2.4716e-07	0.034848	-1.3552e-06	1.3552e-06	-0.19398	-1.0601e-06	1.0601e-06	-0.1234
-4.5013e-07	4.5013e-07	-0.089664	-2.4812e-07	2.4812e-07	0.035848	-1.3595e-06	1.3595e-06	-0.19298	-1.0642e-06	1.0642e-06	-0.1224
-4.4967e-07	4.4967e-07	-0.088664	-2.4963e-07	2.4963e-07	0.036848	-1.3609e-06	1.3609e-06	-0.19198	-1.064e-06	1.064e-06	-0.1214
-4.5209e-07	4.5209e-07	-0.087664	-2.5034e-07	2.5034e-07	0.037848	-1.3643e-06	1.3643e-06	-0.19098	-1.0661e-06	1.0661e-06	-0.1204
-4.5342e-07	4.5342e-07	-0.086664	-2.5158e-07	2.5158e-07	0.038848	-1.3653e-06	1.3653e-06	-0.18998	-1.0693e-06	1.0693e-06	-0.1194
-4.5472e-07	4.5472e-07	-0.085664	-2.5285e-07	2.5285e-07	0.039848	-1.3679e-06	1.3679e-06	-0.18898	-1.07e-06	1.07e-06	-0.1184
-4.5541e-07	4.5541e-07	-0.084664	-2.5368e-07	2.5368e-07	0.040848	-1.3693e-06	1.3693e-06	-0.18798	-1.0714e-06	1.0714e-06	-0.1174
-4.5654e-07	4.5654e-07	-0.083664	-2.5606e-07	2.5606e-07	0.041848	-1.3732e-06	1.3732e-06	-0.18698	-1.075e-06	1.075e-06	-0.1164
-4.5591e-07	4.5591e-07	-0.082664	-2.5667e-07	2.5667e-07	0.042848	-1.3746e-06	1.3746e-06	-0.18598	-1.0758e-06	1.0758e-06	-0.1154
-4.5691e-07	4.5691e-07	-0.081664	-2.5858e-07	2.5858e-07	0.043848	-1.3783e-06	1.3783e-06	-0.18498	-1.0762e-06	1.0762e-06	-0.1144
-4.5738e-07	4.5738e-07	-0.080664	-2.6013e-07	2.6013e-07	0.044848	-1.3803e-06	1.3803e-06	-0.18398	-1.0788e-06	1.0788e-06	-0.1134
-4.58e-07	4.58e-07	-0.079664	-2.609e-07	2.609e-07	0.045848	-1.3839e-06	1.3839e-06	-0.18298	-1.0803e-06	1.0803e-06	-0.1124
-4.5891e-07	4.5891e-07	-0.078664	-2.618e-07	2.618e-07	0.046848	-1.3853e-06	1.3853e-06	-0.18198	-1.082e-06	1.082e-06	-0.1114
-4.5825e-07	4.5825e-07	-0.077664	-2.6237e-07	2.6237e-07	0.047848	-1.3905e-06	1.3905e-06	-0.18098	-1.0843e-06	1.0843e-06	-0.1104
-4.6224e-07	4.6224e-07	-0.076664	-2.641e-07	2.641e-07	0.048848	-1.3926e-06	1.3926e-06	-0.17998	-1.0855e-06	1.0855e-06	-0.1094
-4.6281e-07	4.6281e-07	-0.075664	-2.6453e-07	2.6453e-07	0.049848	-1.3967e-06	1.3967e-06	-0.17898	-1.0873e-06	1.0873e-06	-0.1084
-4.6451e-07	4.6451e-07	-0.074664	-2.6479e-07	2.6479e-07	0.050848	-1.3991e-06	1.3991e-06	-0.17798	-1.0895e-06	1.0895e-06	-0.1074
-4.6586e-07	4.6586e-07	-0.073664	-2.6707e-07	2.6707e-07	0.051848	-1.4024e-06	1.4024e-06	-0.17698	-1.0901e-06	1.0901e-06	-0.1064
-4.6766e-07	4.6766e-07	-0.072664	-2.6774e-07	2.6774e-07	0.052848	-1.4045e-06	1.4045e-06	-0.17598	-1.0946e-06	1.0946e-06	-0.1054
-4.6899e-07	4.6899e-07	-0.071664	-2.6868e-07	2.6868e-07	0.053848	-1.4083e-06	1.4083e-06	-0.17498	-1.0945e-06	1.0945e-06	-0.1044
-4.6938e-07	4.6938e-07	-0.070664	-2.6996e-07	2.6996e-07	0.054848	-1.4111e-06	1.4111e-06	-0.17398	-1.0959e-06	1.0959e-06	-0.1034
-4.6969e-07	4.6969e-07	-0.069664	-2.707e-07	2.707e-07	0.055848	-1.415e-06	1.415e-06	-0.17298	-1.0986e-06	1.0986e-06	-0.1024
-4.7204e-07	4.7204e-07	-0.068664	-2.7317e-07	2.7317e-07	0.056848	-1.4169e-06	1.4169e-06	-0.17198	-1.1002e-06	1.1002e-06	-0.1014
-4.7292e-07	4.7292e-07	-0.067664	-2.7453e-07	2.7453e-07	0.057848	-1.4209e-06	1.4209e-06	-0.17098	-1.1022e-06	1.1022e-06	-0.1004
-4.7397e-07	4.7397e-07	-0.066664	-2.7689e-07	2.7689e-07	0.058848	-1.4226e-06	1.4226e-06	-0.16998	-1.104e-06	1.104e-06	-0.099402
-4.7547e-07	4.7547e-07	-0.065664	-2.787e-07	2.787e-07	0.059848	-1.4266e-06	1.4266e-06	-0.16898	-1.1062e-06	1.1062e-06	-0.098402
-4.7718e-07	4.7718e-07	-0.064664	-2.792e-07	2.792e-07	0.060848	-1.4297e-06	1.4297e-06	-0.16798	-1.1076e-06	1.1076e-06	-0.097402
-4.78e-07	4.78e-07	-0.063664	-2.803e-07	2.803e-07	0.061848	-1.4347e-06	1.4347e-06	-0.16698	-1.111e-06	1.111e-06	-0.096402
-4.7879e-07	4.7879e-07	-0.062664	-2.8042e-07	2.8042e-07	0.062848	-1.4374e-06	1.4374e-06	-0.16598	-1.112e-06	1.112e-06	-0.095402
-4.8031e-07	4.8031e-07	-0.061664	-2.8272e-07	2.8272e-07	0.063848	-1.4414e-06	1.4414e-06	-0.16498	-1.114e-06	1.114e-06	-0.094402
-4.8277e-07	4.8277e-07	-0.060664	-2.8455e-07	2.8455e-07	0.064848	-1.4448e-06	1.4448e-06	-0.16398	-1.1178e-06	1.1178e-06	-0.093402
-4.838e-07	4.838e-07	-0.059664	-2.8523e-07	2.8523e-07	0.065848	-1.4521e-06	1.4521e-06	-0.16298	-1.1193e-06	1.1193e-06	-0.092402
-4.8319e-07	4.8319e-07	-0.058664	-2.8711e-07	2.8711e-07	0.066848	-1.4516e-06	1.4516e-06	-0.16198	-1.1236e-06	1.1236e-06	-0.091402
-4.8447e-07	4.8447e-07	-0.057664	-2.8714e-07	2.8714e-07	0.067848	-1.4538e-06	1.4538e-06	-0.16098	-1.1222e-06	1.1222e-06	-0.090402
-4.864e-07	4.864e-07	-0.056664	-2.9002e-07	2.9002e-07	0.068848	-1.4591e-06	1.4591e-06	-0.15998	-1.1242e-06	1.1242e-06	-0.089402
-4.8664e-07	4.8664e-07	-0.055664	-2.9191e-07	2.9191e-07	0.069848	-1.4615e-06	1.4615e-06	-0.15898	-1.1266e-06	1.1266e-06	-0.088402
-4.8872e-07	4.8872e-07	-0.054664	-2.9342e-07	2.9342e-07	0.070848	-1.4662e-06	1.4662e-06	-0.15798	-1.1297e-06	1.1297e-06	-0.087402
-4.8929e-07	4.8929e-07	-0.053664	-2.9425e-07	2.9425e-07	0.071848	-1.469e-06	1.469e-06	-0.15698	-1.1306e-06	1.1306e-06	-0.086402
-4.909e-07	4.909e-07	-0.052664	-2.9606e-07	2.9606e-07	0.072848	-1.4727e-06	1.4727e-06	-0.15598	-1.1326e-06	1.1326e-06	-0.085402
-4.9191e-07	4.9191e-07	-0.051664	-2.9718e-07	2.9718e-07	0.073848	-1.4761e-06	1.4761e-06	-0.15498	-1.1353e-06	1.1353e-06	-0.084402
-4.9304e-07	4.9304e-07	-0.050664	-2.9786e-07	2.9786e-07	0.074848	-1.4808e-06	1.4808e-06	-0.15398	-1.137e-06	1.137e-06	-0.083402
-4.9494e-07	4.9494e-07	-0.049664	-2.999e-07	2.999e-07	0.075848	-1.4841e-06	1.4841e-06	-0.15298	-1.1389e-06	1.1389e-06	-0.082402
-4.9752e-07	4.9752e-07	-0.048664	-3.0293e-07	3.0293e-07	0.076848	-1.4898e-06	1.4898e-06	-0.15198	-1.1425e-06	1.1425e-06	-0.081402
-4.9958e-07	4.9958e-07	-0.047664	-3.0562e-07	3.0562e-07	0.077848	-1.4922e-06	1.4922e-06	-0.15098	-1.1441e-06	1.1441e-06	-0.080402
-5.0172e-07	5.0172e-07	-0.046664	-3.0783e-07	3.0783e-07	0.078848	-1.4971e-06	1.4971e-06	-0.14998	-1.1461e-06	1.1461e-06	-0.079402
-5.03e-07	5.03e-07	-0.045664	-3.0717e-07	3.0717e-07	0.079848	-1.4991e-06	1.4991e-06	-0.14898	-1.1494e-06	1.1494e-06	-0.078402
-5.0356e-07	5.0356e-07	-0.044664	-3.0775e-07	3.0775e-07	0.080848	-1.5039e-06	1.5039e-06	-0.14798	-1.1517e-06	1.1517e-06	-0.077402
-5.0455e-07	5.0455e-07	-0.043664	-3.1135e-07	3.1135e-07	0.081848	-1.5067e-06	1.5067e-06	-0.14698	-1.1546e-06	1.1546e-06	-0.076402
-5.056e-07	5.056e-07	-0.042664	-3.1166e-07	3.1166e-07	0.082848	-1.5111e-06	1.5111e-06	-0.14598	-1.1565e-06	1.1565e-06	-0.075402
-5.0683e-07	5.0683e-07	-0.041664	-3.1465e-07	3.1465e-07	0.083848	-1.5131e-06	1.5131e-06	-0.14498	-1.1586e-06	1.1586e-06	-0.074402
-5.0901e-07	5.0901e-07	-0.040664	-3.1558e-07	3.1558e-07	0.084848	-1.5177e-06	1.5177e-06	-0.14398	-1.1629e-06	1.1629e-06	-0.073402
-5.1243e-07	5.1243e-07	-0.039664	-3.1833e-07	3.1833e-07	0.085848	-1.5206e-06	1.5206e-06	-0.14298	-1.1647e-06	1.1647e-06	-0.072402
-5.1548e-07	5.1548e-07	-0.038664	-3.2111e-07	3.2111e-07	0.086848	-1.5259e-06	1.5259e-06	-0.14198	-1.1678e-06	1.1678e-06	-0.071402
-5.1591e-07	5.1591e-07	-0.037664	-3.2277e-07	3.2277e-07	0.087848	-1.5289e-06	1.5289e-06	-0.14098	-1.1709e-06	1.1709e-06	-0.070402
-5.1701e-07	5.1701e-07	-0.036664	-3.2534e-07	3.2534e-07	0.088848	-1.5334e-06	1.5334e-06	-0.13998	-1.1736e-06	1.1736e-06	-0.069402
-5.1891e-07	5.1891e-07	-0.035664	-3.2606e-07	3.2606e-07	0.089848	-1.537e-06	1.537e-06	-0.13898	-1.1769e-06	1.1769e-06	-0.068402
-5.2077e-07	5.2077e-07	-0.034664	-3.2676e-07	3.2676e-07	0.090848	-1.542e-06	1.542e-06	-0.13798	-1.1807e-06	1.1807e-06	-0.067402
-5.2224e-07	5.2224e-07	-0.033664	-3.2923e-07	3.2923e-07	0.091848	-1.5456e-06	1.5456e-06	-0.13698	-1.1823e-06	1.1823e-06	-0.066402
-5.23e-07	5.23e-07	-0.032664	-3.3092e-07	3.3092e-07	0.092848	-1.5509e-06	1.5509e-06	-0.13598	-1.1837e-06	1.1837e-06	-0.065402
-5.2571e-07	5.2571e-07	-0.031664	-3.3341e-07	3.3341e-07	0.093848	-1.5539e-06	1.5539e-06	-0.13498	-1.1865e-06	1.1865e-06	-0.064402
-5.2906e-07	5.2906e-07	-0.030664	-3.3678e-07	3.3678e-07	0.094848	-1.5589e-06	1.5589e-06	-0.13398	-1.1891e-06	1.1891e-06	-0.063402
-5.3003e-07	5.3003e-07	-0.029664	-3.3926e-07	3.3926e-07	0.095848	-1.5626e-06	1.5626e-06	-0.13298	-1.1914e-06	1.1914e-06	-0.062402
-5.3325e-07	5.3325e-07	-0.028664	-3.4148e-07	3.4148e-07	0.096848	-1.5683e-06	1.5683e-06	-0.13198	-1.195e-06	1.195e-06	-0.061402
-5.3449e-07	5.3449e-07	-0.027664	-3.4218e-07	3.4218e-07	0.097848	-1.5719e-06	1.5719e-06	-0.13098	-1.198e-06	1.198e-06	-0.060402
-5.3571e-07	5.3571e-07	-0.026664	-3.4423e-07	3.4423e-07	0.098848	-1.5763e-06	1.5763e-06	-0.12998	-1.1999e-06	1.1999e-06	-0.059402
-5.3643e-07	5.3643e-07	-0.025664	-3.4636e-07	3.4636e-07	0.099848	-1.5788e-06	1.5788e-06	-0.12898	-1.2039e-06	1.2039e-06	-0.058402
-5.387e-07	5.387e-07	-0.024664	-3.476e-07	3.476e-07	0.10085	-1.5837e-06	1.5837e-06	-0.12798	-1.2069e-06	1.2069e-06	-0.057402
-5.404e-07	5.404e-07	-0.023664	-3.5074e-07	3.5074e-07	0.10185	-1.5875e-06	1.5875e-06	-0.12698	-1.2095e-06	1.2095e-06	-0.056402
-5.4207e-07	5.4207e-07	-0.022664	-3.5333e-07	3.5333e-07	0.10285	-1.5938e-06	1.5938e-06	-0.12598	-1.2139e-06	1.2139e-06	-0.055402
-5.4445e-07	5.4445e-07	-0.021664	-3.5652e-07	3.5652e-07	0.10385	-1.5978e-06	1.5978e-06	-0.12498	-1.2164e-06	1.2164e-06	-0.054402
-5.4724e-07	5.4724e-07	-0.020664	-3.5976e-07	3.5976e-07	0.10485	-1.6033e-06	1.6033e-06	-0.12398	-1.2197e-06	1.2197e-06	-0.053402
-5.4873e-07	5.4873e-07	-0.019664	-3.5979e-07	3.5979e-07	0.10585	-1.6083e-06	1.6083e-06	-0.12298	-1.2233e-06	1.2233e-06	-0.052402
-5.5122e-07	5.5122e-07	-0.018664	-3.6361e-07	3.6361e-07	0.10685	-1.6123e-06	1.6123e-06	-0.12198	-1.2259e-06	1.2259e-06	-0.051402
-5.5298e-07	5.5298e-07	-0.017664	-3.6488e-07	3.6488e-07	0.10785	-1.6166e-06	1.6166e-06	-0.12098	-1.2309e-06	1.2309e-06	-0.050402
-5.5659e-07	5.5659e-07	-0.016664	-3.6633e-07	3.6633e-07	0.10885	-1.6194e-06	1.6194e-06	-0.11998	-1.2333e-06	1.2333e-06	-0.049402
-5.5981e-07	5.5981e-07	-0.015664	-3.6979e-07	3.6979e-07	0.10985	-1.6241e-06	1.6241e-06	-0.11898	-1.2359e-06	1.2359e-06	-0.048402
-5.6162e-07	5.6162e-07	-0.014664	-3.7238e-07	3.7238e-07	0.11085	-1.6283e-06	1.6283e-06	-0.11798	-1.2427e-06	1.2427e-06	-0.047402
-5.6353e-07	5.6353e-07	-0.013664	-3.7625e-07	3.7625e-07	0.11185	-1.6333e-06	1.6333e-06	-0.11698	-1.2452e-06	1.2452e-06	-0.046402
-5.6476e-07	5.6476e-07	-0.012664	-3.7974e-07	3.7974e-07	0.11285	-1.6366e-06	1.6366e-06	-0.11598	-1.2486e-06	1.2486e-06	-0.045402
-5.6802e-07	5.6802e-07	-0.011664	-3.8216e-07	3.8216e-07	0.11385	-1.6429e-06	1.6429e-06	-0.11498	-1.2531e-06	1.2531e-06	-0.044402
-5.6795e-07	5.6795e-07	-0.010664	-3.8403e-07	3.8403e-07	0.11485	-1.6461e-06	1.6461e-06	-0.11398	-1.257e-06	1.257e-06	-0.043402
-5.7148e-07	5.7148e-07	-0.009664	-3.8574e-07	3.8574e-07	0.11585	-1.6521e-06	1.6521e-06	-0.11298	-1.2605e-06	1.2605e-06	-0.042402
-5.7358e-07	5.7358e-07	-0.008664	-3.8946e-07	3.8946e-07	0.11685	-1.6557e-06	1.6557e-06	-0.11198	-1.2629e-06	1.2629e-06	-0.041402
-5.7607e-07	5.7607e-07	-0.007664	-3.91e-07	3.91e-07	0.11785	-1.6622e-06	1.6622e-06	-0.11098	-1.2653e-06	1.2653e-06	-0.040402
-5.7765e-07	5.7765e-07	-0.006664	-3.945e-07	3.945e-07	0.11885	-1.6655e-06	1.6655e-06	-0.10998	-1.2685e-06	1.2685e-06	-0.039402
-5.7947e-07	5.7947e-07	-0.005664	-3.9727e-07	3.9727e-07	0.11985	-1.6712e-06	1.6712e-06	-0.10898	-1.273e-06	1.273e-06	-0.038402
-5.83e-07	5.83e-07	-0.004664	-3.9978e-07	3.9978e-07	0.12085	-1.6757e-06	1.6757e-06	-0.10798	-1.275e-06	1.275e-06	-0.037402
-5.8506e-07	5.8506e-07	-0.003664	-4.0459e-07	4.0459e-07	0.12185	-1.6823e-06	1.6823e-06	-0.10698	-1.2782e-06	1.2782e-06	-0.036402
-5.8886e-07	5.8886e-07	-0.002664	-4.0738e-07	4.0738e-07	0.12285	-1.687e-06	1.687e-06	-0.10598	-1.2828e-06	1.2828e-06	-0.035402
-5.9297e-07	5.9297e-07	-0.001664	-4.0984e-07	4.0984e-07	0.12385	-1.6923e-06	1.6923e-06	-0.10498	-1.2851e-06	1.2851e-06	-0.034402
-5.9555e-07	5.9555e-07	-0.000664	-4.1207e-07	4.1207e-07	0.12485	-1.6966e-06	1.6966e-06	-0.10398	-1.2872e-06	1.2872e-06	-0.033402
-5.9683e-07	5.9683e-07	0.000336	-4.1471e-07	4.1471e-07	0.12585	-1.7021e-06	1.7021e-06	-0.10298	-1.291e-06	1.291e-06	-0.032402
-5.9853e-07	5.9853e-07	0.001336	-4.1897e-07	4.1897e-07	0.12685	-1.7063e-06	1.7063e-06	-0.10198	-1.294e-06	1.294e-06	-0.031402
-6.0185e-07	6.0185e-07	0.002336	-4.2126e-07	4.2126e-07	0.12785	-1.7124e-06	1.7124e-06	-0.10098	-1.2964e-06	1.2964e-06	-0.030402
-6.0468e-07	6.0468e-07	0.003336	-4.2406e-07	4.2406e-07	0.12885	-1.7163e-06	1.7163e-06	-0.099982	-1.3007e-06	1.3007e-06	-0.029402
-6.0585e-07	6.0585e-07	0.004336	-4.2759e-07	4.2759e-07	0.12985	-1.7229e-06	1.7229e-06	-0.098982	-1.3043e-06	1.3043e-06	-0.028402
-6.0937e-07	6.0937e-07	0.005336	-4.3026e-07	4.3026e-07	0.13085	-1.7263e-06	1.7263e-06	-0.097982	-1.3076e-06	1.3076e-06	-0.027402
-6.124e-07	6.124e-07	0.006336	-4.3488e-07	4.3488e-07	0.13185	-1.7329e-06	1.7329e-06	-0.096982	-1.3127e-06	1.3127e-06	-0.026402
-6.1597e-07	6.1597e-07	0.007336	-4.37e-07	4.37e-07	0.13285	-1.7377e-06	1.7377e-06	-0.095982	-1.3161e-06	1.3161e-06	-0.025402
-6.1676e-07	6.1676e-07	0.008336	-4.4131e-07	4.4131e-07	0.13385	-1.745e-06	1.745e-06	-0.094982	-1.3195e-06	1.3195e-06	-0.024402
-6.2103e-07	6.2103e-07	0.009336	-4.4531e-07	4.4531e-07	0.13485	-1.7499e-06	1.7499e-06	-0.093982	-1.3244e-06	1.3244e-06	-0.023402
-6.2402e-07	6.2402e-07	0.010336	-4.4922e-07	4.4922e-07	0.13585	-1.757e-06	1.757e-06	-0.092982	-1.3273e-06	1.3273e-06	-0.022402
-6.2539e-07	6.2539e-07	0.011336	-4.5286e-07	4.5286e-07	0.13685	-1.7608e-06	1.7608e-06	-0.091982	-1.3322e-06	1.3322e-06	-0.021402
-6.2918e-07	6.2918e-07	0.012336	-4.5658e-07	4.5658e-07	0.13785	-1.7679e-06	1.7679e-06	-0.090982	-1.336e-06	1.336e-06	-0.020402
-6.3245e-07	6.3245e-07	0.013336	-4.6118e-07	4.6118e-07	0.13885	-1.7714e-06	1.7714e-06	-0.089982	-1.3398e-06	1.3398e-06	-0.019402
-6.3566e-07	6.3566e-07	0.014336	-4.6538e-07	4.6538e-07	0.13985	-1.778e-06	1.778e-06	-0.088982	-1.3437e-06	1.3437e-06	-0.018402
-6.3779e-07	6.3779e-07	0.015336	-4.6779e-07	4.6779e-07	0.14085	-1.7827e-06	1.7827e-06	-0.087982	-1.347e-06	1.347e-06	-0.017402
-6.4284e-07	6.4284e-07	0.016336	-4.718e-07	4.718e-07	0.14185	-1.7899e-06	1.7899e-06	-0.086982	-1.3519e-06	1.3519e-06	-0.016402
-6.4514e-07	6.4514e-07	0.017336	-4.7595e-07	4.7595e-07	0.14285	-1.7936e-06	1.7936e-06	-0.085982	-1.3567e-06	1.3567e-06	-0.015402
-6.4876e-07	6.4876e-07	0.018336	-4.7917e-07	4.7917e-07	0.14385	-1.8006e-06	1.8006e-06	-0.084982	-1.3607e-06	1.3607e-06	-0.014402
-6.5165e-07	6.5165e-07	0.019336	-4.844e-07	4.844e-07	0.14485	-1.8041e-06	1.8041e-06	-0.083982	-1.3646e-06	1.3646e-06	-0.013402
-6.555e-07	6.555e-07	0.020336	-4.876e-07	4.876e-07	0.14585	-1.8112e-06	1.8112e-06	-0.082982	-1.3702e-06	1.3702e-06	-0.012402
-6.581e-07	6.581e-07	0.021336	-4.9064e-07	4.9064e-07	0.14685	-1.8196e-06	1.8196e-06	-0.081982	-1.3743e-06	1.3743e-06	-0.011402
-6.6134e-07	6.6134e-07	0.022336	-4.9594e-07	4.9594e-07	0.14785	-1.8244e-06	1.8244e-06	-0.080982	-1.3778e-06	1.3778e-06	-0.010402
-6.6386e-07	6.6386e-07	0.023336	-4.9934e-07	4.9934e-07	0.14885	-1.8328e-06	1.8328e-06	-0.079982	-1.3852e-06	1.3852e-06	-0.009402
-6.6809e-07	6.6809e-07	0.024336	-5.0356e-07	5.0356e-07	0.14985	-1.838e-06	1.838e-06	-0.078982	-1.3881e-06	1.3881e-06	-0.008402
-6.7314e-07	6.7314e-07	0.025336	-5.0715e-07	5.0715e-07	0.15085	-1.8444e-06	1.8444e-06	-0.077982	-1.3921e-06	1.3921e-06	-0.007402
-6.7529e-07	6.7529e-07	0.026336	-5.1083e-07	5.1083e-07	0.15185	-1.8493e-06	1.8493e-06	-0.076982	-1.3978e-06	1.3978e-06	-0.006402
-6.7958e-07	6.7958e-07	0.027336	-5.1626e-07	5.1626e-07	0.15285	-1.8566e-06	1.8566e-06	-0.075982	-1.4043e-06	1.4043e-06	-0.005402
-6.8358e-07	6.8358e-07	0.028336	-5.2034e-07	5.2034e-07	0.15385	-1.8615e-06	1.8615e-06	-0.074982	-1.4072e-06	1.4072e-06	-0.004402
-6.873e-07	6.873e-07	0.029336	-5.2495e-07	5.2495e-07	0.15485	-1.8677e-06	1.8677e-06	-0.073982	-1.4121e-06	1.4121e-06	-0.003402
-6.9011e-07	6.9011e-07	0.030336	-5.2957e-07	5.2957e-07	0.15585	-1.8733e-06	1.8733e-06	-0.072982	-1.4147e-06	1.4147e-06	-0.002402
-6.9442e-07	6.9442e-07	0.031336	-5.3406e-07	5.3406e-07	0.15685	-1.8811e-06	1.8811e-06	-0.071982	-1.4183e-06	1.4183e-06	-0.001402
-7.0026e-07	7.0026e-07	0.032336	-5.3938e-07	5.3938e-07	0.15785	-1.8874e-06	1.8874e-06	-0.070982	-1.4242e-06	1.4242e-06	-0.000402
-7.0251e-07	7.0251e-07	0.033336	-5.437e-07	5.437e-07	0.15885	-1.8951e-06	1.8951e-06	-0.069982	-1.4297e-06	1.4297e-06	0.000598
-7.076e-07	7.076e-07	0.034336	-5.4894e-07	5.4894e-07	0.15985	-1.9004e-06	1.9004e-06	-0.068982	-1.4375e-06	1.4375e-06	0.001598
-7.1219e-07	7.1219e-07	0.035336	-5.5384e-07	5.5384e-07	0.16085	-1.908e-06	1.908e-06	-0.067982	-1.4433e-06	1.4433e-06	0.002598
-7.1694e-07	7.1694e-07	0.036336	-5.5889e-07	5.5889e-07	0.16185	-1.9124e-06	1.9124e-06	-0.066982	-1.4456e-06	1.4456e-06	0.003598
-7.1984e-07	7.1984e-07	0.037336	-5.6529e-07	5.6529e-07	0.16285	-1.9205e-06	1.9205e-06	-0.065982	-1.4505e-06	1.4505e-06	0.004598
-7.2283e-07	7.2283e-07	0.038336	-5.7066e-07	5.7066e-07	0.16385	-1.9263e-06	1.9263e-06	-0.064982	-1.4543e-06	1.4543e-06	0.005598
-7.2602e-07	7.2602e-07	0.039336	-5.76e-07	5.76e-07	0.16485	-1.9328e-06	1.9328e-06	-0.063982	-1.4611e-06	1.4611e-06	0.006598
-7.3019e-07	7.3019e-07	0.040336	-5.808e-07	5.808e-07	0.16585	-1.9391e-06	1.9391e-06	-0.062982	-1.4665e-06	1.4665e-06	0.007598
-7.3318e-07	7.3318e-07	0.041336	-5.8499e-07	5.8499e-07	0.16685	-1.9464e-06	1.9464e-06	-0.061982	-1.4723e-06	1.4723e-06	0.008598
-7.3743e-07	7.3743e-07	0.042336	-5.9067e-07	5.9067e-07	0.16785	-1.9508e-06	1.9508e-06	-0.060982	-1.4772e-06	1.4772e-06	0.009598
-7.4161e-07	7.4161e-07	0.043336	-5.9584e-07	5.9584e-07	0.16885	-1.9589e-06	1.9589e-06	-0.059982	-1.4829e-06	1.4829e-06	0.010598
-7.4698e-07	7.4698e-07	0.044336	-6.0154e-07	6.0154e-07	0.16985	-1.965e-06	1.965e-06	-0.058982	-1.4881e-06	1.4881e-06	0.011598
-7.5115e-07	7.5115e-07	0.045336	-6.0683e-07	6.0683e-07	0.17085	-1.9732e-06	1.9732e-06	-0.057982	-1.4929e-06	1.4929e-06	0.012598
-7.5634e-07	7.5634e-07	0.046336	-6.1223e-07	6.1223e-07	0.17185	-1.9794e-06	1.9794e-06	-0.056982	-1.499e-06	1.499e-06	0.013598
-7.6043e-07	7.6043e-07	0.047336	-6.1845e-07	6.1845e-07	0.17285	-1.9889e-06	1.9889e-06	-0.055982	-1.5031e-06	1.5031e-06	0.014598
-7.6518e-07	7.6518e-07	0.048336	-6.2407e-07	6.2407e-07	0.17385	-1.9962e-06	1.9962e-06	-0.054982	-1.5085e-06	1.5085e-06	0.015598
-7.7048e-07	7.7048e-07	0.049336	-6.3105e-07	6.3105e-07	0.17485	-2.0048e-06	2.0048e-06	-0.053982	-1.5139e-06	1.5139e-06	0.016598
-7.7537e-07	7.7537e-07	0.050336	-6.366e-07	6.366e-07	0.17585	-2.0138e-06	2.0138e-06	-0.052982	-1.5195e-06	1.5195e-06	0.017598
-7.8107e-07	7.8107e-07	0.051336	-6.4214e-07	6.4214e-07	0.17685	-2.0246e-06	2.0246e-06	-0.051982	-1.5245e-06	1.5245e-06	0.018598
-7.8434e-07	7.8434e-07	0.052336	-6.4933e-07	6.4933e-07	0.17785	-2.032e-06	2.032e-06	-0.050982	-1.5321e-06	1.5321e-06	0.019598
-7.8976e-07	7.8976e-07	0.053336	-6.5489e-07	6.5489e-07	0.17885	-2.0406e-06	2.0406e-06	-0.049982	-1.5365e-06	1.5365e-06	0.020598
-7.9496e-07	7.9496e-07	0.054336	-6.6182e-07	6.6182e-07	0.17985	-2.0471e-06	2.0471e-06	-0.048982	-1.5424e-06	1.5424e-06	0.021598
-8.0033e-07	8.0033e-07	0.055336	-6.6731e-07	6.6731e-07	0.18085	-2.0582e-06	2.0582e-06	-0.047982	-1.5493e-06	1.5493e-06	0.022598
-8.0464e-07	8.0464e-07	0.056336	-6.7324e-07	6.7324e-07	0.18185	-2.062e-06	2.062e-06	-0.046982	-1.5546e-06	1.5546e-06	0.023598
-8.0969e-07	8.0969e-07	0.057336	-6.8073e-07	6.8073e-07	0.18285	-2.0635e-06	2.0635e-06	-0.045982	-1.5606e-06	1.5606e-06	0.024598
-8.1546e-07	8.1546e-07	0.058336	-6.8676e-07	6.8676e-07	0.18385	-2.068e-06	2.068e-06	-0.044982	-1.5684e-06	1.5684e-06	0.025598
-8.1832e-07	8.1832e-07	0.059336	-6.9405e-07	6.9405e-07	0.18485	-2.0751e-06	2.0751e-06	-0.043982	-1.5731e-06	1.5731e-06	0.026598
-8.2393e-07	8.2393e-07	0.060336	-7.0074e-07	7.0074e-07	0.18585	-2.0815e-06	2.0815e-06	-0.042982	-1.579e-06	1.579e-06	0.027598
-8.2977e-07	8.2977e-07	0.061336	-7.0718e-07	7.0718e-07	0.18685	-2.0901e-06	2.0901e-06	-0.041982	-1.5868e-06	1.5868e-06	0.028598
-8.3484e-07	8.3484e-07	0.062336	-7.1495e-07	7.1495e-07	0.18785	-2.0975e-06	2.0975e-06	-0.040982	-1.5927e-06	1.5927e-06	0.029598
-8.3832e-07	8.3832e-07	0.063336	-7.2119e-07	7.2119e-07	0.18885	-2.1041e-06	2.1041e-06	-0.039982	-1.5971e-06	1.5971e-06	0.030598
-8.4543e-07	8.4543e-07	0.064336	-7.278e-07	7.278e-07	0.18985	-2.1127e-06	2.1127e-06	-0.038982	-1.6054e-06	1.6054e-06	0.031598
-8.5023e-07	8.5023e-07	0.065336	-7.3677e-07	7.3677e-07	0.19085	-2.119e-06	2.119e-06	-0.037982	-1.6105e-06	1.6105e-06	0.032598
-8.5531e-07	8.5531e-07	0.066336	-7.435e-07	7.435e-07	0.19185	-2.1278e-06	2.1278e-06	-0.036982	-1.6163e-06	1.6163e-06	0.033598
-8.606e-07	8.606e-07	0.067336	-7.513e-07	7.513e-07	0.19285	-2.1328e-06	2.1328e-06	-0.035982	-1.6284e-06	1.6284e-06	0.034598
-8.6653e-07	8.6653e-07	0.068336	-7.5875e-07	7.5875e-07	0.19385	-2.1404e-06	2.1404e-06	-0.034982	-1.6338e-06	1.6338e-06	0.035598
-8.7223e-07	8.7223e-07	0.069336	-7.664e-07	7.664e-07	0.19485	-2.1468e-06	2.1468e-06	-0.033982	-1.6408e-06	1.6408e-06	0.036598
-8.7861e-07	8.7861e-07	0.070336	-7.7453e-07	7.7453e-07	0.19585	-2.1558e-06	2.1558e-06	-0.032982	-1.6465e-06	1.6465e-06	0.037598
-8.8306e-07	8.8306e-07	0.071336	-7.8227e-07	7.8227e-07	0.19685	-2.1628e-06	2.1628e-06	-0.031982	-1.6528e-06	1.6528e-06	0.038598
-8.894e-07	8.894e-07	0.072336	-7.9081e-07	7.9081e-07	0.19785	-2.1702e-06	2.1702e-06	-0.030982	-1.6612e-06	1.6612e-06	0.039598
-8.9601e-07	8.9601e-07	0.073336	-7.9811e-07	7.9811e-07	0.19885	-2.1769e-06	2.1769e-06	-0.029982	-1.6691e-06	1.6691e-06	0.040598
-9.0254e-07	9.0254e-07	0.074336	-8.0654e-07	8.0654e-07	0.19985	-2.1856e-06	2.1856e-06	-0.028982	-1.6762e-06	1.6762e-06	0.041598
-9.0899e-07	9.0899e-07	0.075336	-8.1594e-07	8.1594e-07	0.20085	-2.193e-06	2.193e-06	-0.027982	-1.6828e-06	1.6828e-06	0.042598
-9.1662e-07	9.1662e-07	0.076336	-8.2426e-07	8.2426e-07	0.20185	-2.2029e-06	2.2029e-06	-0.026982	-1.6877e-06	1.6877e-06	0.043598
-9.2377e-07	9.2377e-07	0.077336	-8.3375e-07	8.3375e-07	0.20285	-2.209e-06	2.209e-06	-0.025982	-1.6942e-06	1.6942e-06	0.044598
-9.2877e-07	9.2877e-07	0.078336	-8.4157e-07	8.4157e-07	0.20385	-2.2186e-06	2.2186e-06	-0.024982	-1.7013e-06	1.7013e-06	0.045598
-9.3421e-07	9.3421e-07	0.079336	-8.4979e-07	8.4979e-07	0.20485	-2.2259e-06	2.2259e-06	-0.023982	-1.7073e-06	1.7073e-06	0.046598
-9.4193e-07	9.4193e-07	0.080336	-8.5918e-07	8.5918e-07	0.20585	-2.2356e-06	2.2356e-06	-0.022982	-1.712e-06	1.712e-06	0.047598
-9.486e-07	9.486e-07	0.081336	-8.679e-07	8.679e-07	0.20685	-2.2428e-06	2.2428e-06	-0.021982	-1.7208e-06	1.7208e-06	0.048598
-9.5437e-07	9.5437e-07	0.082336	-8.7762e-07	8.7762e-07	0.20785	-2.2512e-06	2.2512e-06	-0.020982	-1.7245e-06	1.7245e-06	0.049598
-9.6179e-07	9.6179e-07	0.083336	-8.8569e-07	8.8569e-07	0.20885	-2.2589e-06	2.2589e-06	-0.019982	-1.733e-06	1.733e-06	0.050598
-9.6924e-07	9.6924e-07	0.084336	-8.9527e-07	8.9527e-07	0.20985	-2.2687e-06	2.2687e-06	-0.018982	-1.7412e-06	1.7412e-06	0.051598
-9.7457e-07	9.7457e-07	0.085336	-9.0506e-07	9.0506e-07	0.21085	-2.276e-06	2.276e-06	-0.017982	-1.7476e-06	1.7476e-06	0.052598
-9.8243e-07	9.8243e-07	0.086336	-9.137e-07	9.137e-07	0.21185	-2.2853e-06	2.2853e-06	-0.016982	-1.7576e-06	1.7576e-06	0.053598
-9.9022e-07	9.9022e-07	0.087336	-9.2389e-07	9.2389e-07	0.21285	-2.2931e-06	2.2931e-06	-0.015982	-1.7643e-06	1.7643e-06	0.054598
-9.9506e-07	9.9506e-07	0.088336	-9.324e-07	9.324e-07	0.21385	-2.302e-06	2.302e-06	-0.014982	-1.7703e-06	1.7703e-06	0.055598
-1.0038e-06	1.0038e-06	0.089336	-9.4263e-07	9.4263e-07	0.21485	-2.3094e-06	2.3094e-06	-0.013982	-1.779e-06	1.779e-06	0.056598
-1.0121e-06	1.0121e-06	0.090336	-9.5319e-07	9.5319e-07	0.21585	-2.3192e-06	2.3192e-06	-0.012982	-1.7874e-06	1.7874e-06	0.057598
-1.0188e-06	1.0188e-06	0.091336	-9.6219e-07	9.6219e-07	0.21685	-2.3264e-06	2.3264e-06	-0.011982	-1.794e-06	1.794e-06	0.058598
-1.0266e-06	1.0266e-06	0.092336	-9.7323e-07	9.7323e-07	0.21785	-2.3362e-06	2.3362e-06	-0.010982	-1.798e-06	1.798e-06	0.059598
-1.0335e-06	1.0335e-06	0.093336	-9.8267e-07	9.8267e-07	0.21885	-2.3441e-06	2.3441e-06	-0.009982	-1.7961e-06	1.7961e-06	0.060598
-1.0425e-06	1.0425e-06	0.094336	-9.922e-07	9.922e-07	0.21985	-2.3538e-06	2.3538e-06	-0.008982	-1.8061e-06	1.8061e-06	0.061598
-1.0494e-06	1.0494e-06	0.095336	-1.0037e-06	1.0037e-06	0.22085	-2.3616e-06	2.3616e-06	-0.007982	-1.8133e-06	1.8133e-06	0.062598
-1.058e-06	1.058e-06	0.096336	-1.0137e-06	1.0137e-06	0.22185	-2.3704e-06	2.3704e-06	-0.006982	-1.8185e-06	1.8185e-06	0.063598
-1.065e-06	1.065e-06	0.097336	-1.0251e-06	1.0251e-06	0.22285	-2.3768e-06	2.3768e-06	-0.005982	-1.8206e-06	1.8206e-06	0.064598
-1.0753e-06	1.0753e-06	0.098336	-1.0368e-06	1.0368e-06	0.22385	-2.3849e-06	2.3849e-06	-0.004982	-1.8314e-06	1.8314e-06	0.065598
-1.0875e-06	1.0875e-06	0.099336	-1.0466e-06	1.0466e-06	0.22485	-2.3936e-06	2.3936e-06	-0.003982	-1.8331e-06	1.8331e-06	0.066598
-1.0879e-06	1.0879e-06	0.10034	-1.0578e-06	1.0578e-06	0.22585	-2.4034e-06	2.4034e-06	-0.002982	-1.8309e-06	1.8309e-06	0.067598
-1.0954e-06	1.0954e-06	0.10134	-1.0682e-06	1.0682e-06	0.22685	-2.4124e-06	2.4124e-06	-0.001982	-1.8455e-06	1.8455e-06	0.068598
-1.1046e-06	1.1046e-06	0.10234	-1.0794e-06	1.0794e-06	0.22785	-2.422e-06	2.422e-06	-0.000982	-1.8513e-06	1.8513e-06	0.069598
-1.1152e-06	1.1152e-06	0.10334	-1.0911e-06	1.0911e-06	0.22885	-2.4331e-06	2.4331e-06	1.8e-05	-1.8681e-06	1.8681e-06	0.070598
-1.1235e-06	1.1235e-06	0.10434	-1.1022e-06	1.1022e-06	0.22985	-2.4402e-06	2.4402e-06	0.001018	-1.8988e-06	1.8988e-06	0.071598
-1.1369e-06	1.1369e-06	0.10534	-1.1153e-06	1.1153e-06	0.23085	-2.4509e-06	2.4509e-06	0.002018	-1.9173e-06	1.9173e-06	0.072598
-1.145e-06	1.145e-06	0.10634	-1.1268e-06	1.1268e-06	0.23185	-2.4627e-06	2.4627e-06	0.003018	-1.9288e-06	1.9288e-06	0.073598
-1.1541e-06	1.1541e-06	0.10734	-1.1398e-06	1.1398e-06	0.23285	-2.4767e-06	2.4767e-06	0.004018	-1.9362e-06	1.9362e-06	0.074598
-1.1628e-06	1.1628e-06	0.10834	-1.1512e-06	1.1512e-06	0.23385	-2.4893e-06	2.4893e-06	0.005018	-1.9459e-06	1.9459e-06	0.075598
-1.18e-06	1.18e-06	0.10934	-1.1641e-06	1.1641e-06	0.23485	-2.5009e-06	2.5009e-06	0.006018	-1.8942e-06	1.8942e-06	0.076598
-1.1929e-06	1.1929e-06	0.11034	-1.1775e-06	1.1775e-06	0.23585	-2.5097e-06	2.5097e-06	0.007018	-1.9048e-06	1.9048e-06	0.077598
-1.1901e-06	1.1901e-06	0.11134	-1.1884e-06	1.1884e-06	0.23685	-2.5261e-06	2.5261e-06	0.008018	-1.9147e-06	1.9147e-06	0.078598
-1.1988e-06	1.1988e-06	0.11234	-1.2014e-06	1.2014e-06	0.23785	-2.5409e-06	2.5409e-06	0.009018	-1.9281e-06	1.9281e-06	0.079598
-1.2081e-06	1.2081e-06	0.11334	-1.2131e-06	1.2131e-06	0.23885	-2.5574e-06	2.5574e-06	0.010018	-1.9503e-06	1.9503e-06	0.080598
-1.2165e-06	1.2165e-06	0.11434	-1.2257e-06	1.2257e-06	0.23985	-2.5677e-06	2.5677e-06	0.011018	-1.9724e-06	1.9724e-06	0.081598
-1.2238e-06	1.2238e-06	0.11534	-1.2401e-06	1.2401e-06	0.24085	-2.5788e-06	2.5788e-06	0.012018	-1.9812e-06	1.9812e-06	0.082598
-1.2371e-06	1.2371e-06	0.11634	-1.2535e-06	1.2535e-06	0.24185	-2.5885e-06	2.5885e-06	0.013018	-1.9934e-06	1.9934e-06	0.083598
-1.2464e-06	1.2464e-06	0.11734	-1.2663e-06	1.2663e-06	0.24285	-2.6e-06	2.6e-06	0.014018	-2.0205e-06	2.0205e-06	0.084598
-1.2556e-06	1.2556e-06	0.11834	-1.2808e-06	1.2808e-06	0.24385	-2.6104e-06	2.6104e-06	0.015018	-2.0078e-06	2.0078e-06	0.085598
-1.2646e-06	1.2646e-06	0.11934	-1.2936e-06	1.2936e-06	0.24485	-2.6231e-06	2.6231e-06	0.016018	-2.0221e-06	2.0221e-06	0.086598
-1.2735e-06	1.2735e-06	0.12034	-1.3087e-06	1.3087e-06	0.24585	-2.6325e-06	2.6325e-06	0.017018	-2.0376e-06	2.0376e-06	0.087598
-1.2849e-06	1.2849e-06	0.12134	-1.3229e-06	1.3229e-06	0.24685	-2.6435e-06	2.6435e-06	0.018018	-2.0505e-06	2.0505e-06	0.088598
-1.2946e-06	1.2946e-06	0.12234	-1.336e-06	1.336e-06	0.24785	-2.6545e-06	2.6545e-06	0.019018	-1.9985e-06	1.9985e-06	0.089598
-1.3071e-06	1.3071e-06	0.12334	-1.3516e-06	1.3516e-06	0.24885	-2.6661e-06	2.6661e-06	0.020018	-2.0043e-06	2.0043e-06	0.090598
-1.3174e-06	1.3174e-06	0.12434	-1.3657e-06	1.3657e-06	0.24985	-2.6745e-06	2.6745e-06	0.021018	-2.0132e-06	2.0132e-06	0.091598
-1.329e-06	1.329e-06	0.12534	-1.3812e-06	1.3812e-06	0.25085	-2.6851e-06	2.6851e-06	0.022018	-2.0202e-06	2.0202e-06	0.092598
-1.3383e-06	1.3383e-06	0.12634	-1.3951e-06	1.3951e-06	0.25185	-2.6942e-06	2.6942e-06	0.023018	-2.0278e-06	2.0278e-06	0.093598
-1.3499e-06	1.3499e-06	0.12734	-1.4101e-06	1.4101e-06	0.25285	-2.709e-06	2.709e-06	0.024018	-2.0374e-06	2.0374e-06	0.094598
-1.3612e-06	1.3612e-06	0.12834	-1.4253e-06	1.4253e-06	0.25385	-2.7209e-06	2.7209e-06	0.025018	-2.0434e-06	2.0434e-06	0.095598
-1.3728e-06	1.3728e-06	0.12934	-1.441e-06	1.441e-06	0.25485	-2.7324e-06	2.7324e-06	0.026018	-2.0513e-06	2.0513e-06	0.096598
-1.382e-06	1.382e-06	0.13034	-1.4572e-06	1.4572e-06	0.25585	-2.7414e-06	2.7414e-06	0.027018	-2.0604e-06	2.0604e-06	0.097598
-1.3949e-06	1.3949e-06	0.13134	-1.4734e-06	1.4734e-06	0.25685	-2.7494e-06	2.7494e-06	0.028018	-2.0696e-06	2.0696e-06	0.098598
-1.4083e-06	1.4083e-06	0.13234	-1.4878e-06	1.4878e-06	0.25785	-2.7614e-06	2.7614e-06	0.029018	-2.0787e-06	2.0787e-06	0.099598
-1.4209e-06	1.4209e-06	0.13334	-1.5045e-06	1.5045e-06	0.25885	-2.773e-06	2.773e-06	0.030018	-2.0886e-06	2.0886e-06	0.1006
-1.4316e-06	1.4316e-06	0.13434	-1.519e-06	1.519e-06	0.25985	-2.7808e-06	2.7808e-06	0.031018	-2.1004e-06	2.1004e-06	0.1016
-1.4444e-06	1.4444e-06	0.13534	-1.5362e-06	1.5362e-06	0.26085	-2.7823e-06	2.7823e-06	0.032018	-2.1059e-06	2.1059e-06	0.1026
-1.4569e-06	1.4569e-06	0.13634	-1.5525e-06	1.5525e-06	0.26185	-2.7817e-06	2.7817e-06	0.033018	-2.1143e-06	2.1143e-06	0.1036
-1.4662e-06	1.4662e-06	0.13734	-1.5696e-06	1.5696e-06	0.26285	-2.7702e-06	2.7702e-06	0.034018	-2.121e-06	2.121e-06	0.1046
-1.4798e-06	1.4798e-06	0.13834	-1.5867e-06	1.5867e-06	0.26385	-2.7812e-06	2.7812e-06	0.035018	-2.1288e-06	2.1288e-06	0.1056
-1.4925e-06	1.4925e-06	0.13934	-1.6039e-06	1.6039e-06	0.26485	-2.79e-06	2.79e-06	0.036018	-2.139e-06	2.139e-06	0.1066
-1.5067e-06	1.5067e-06	0.14034	-1.6216e-06	1.6216e-06	0.26585	-2.8112e-06	2.8112e-06	0.037018	-2.1467e-06	2.1467e-06	0.1076
-1.516e-06	1.516e-06	0.14134	-1.6486e-06	1.6486e-06	0.26685	-2.8259e-06	2.8259e-06	0.038018	-2.1547e-06	2.1547e-06	0.1086
-1.5304e-06	1.5304e-06	0.14234	-1.6647e-06	1.6647e-06	0.26785	-2.8136e-06	2.8136e-06	0.039018	-2.1654e-06	2.1654e-06	0.1096
-1.5452e-06	1.5452e-06	0.14334	-1.6837e-06	1.6837e-06	0.26885	-2.811e-06	2.811e-06	0.040018	-2.1741e-06	2.1741e-06	0.1106
-1.5582e-06	1.5582e-06	0.14434	-1.7011e-06	1.7011e-06	0.26985	-2.8257e-06	2.8257e-06	0.041018	-2.1822e-06	2.1822e-06	0.1116
-1.5716e-06	1.5716e-06	0.14534	-1.7211e-06	1.7211e-06	0.27085	-2.8338e-06	2.8338e-06	0.042018	-2.1921e-06	2.1921e-06	0.1126
-1.5853e-06	1.5853e-06	0.14634	-1.7385e-06	1.7385e-06	0.27185	-2.8428e-06	2.8428e-06	0.043018	-2.2004e-06	2.2004e-06	0.1136
-1.599e-06	1.599e-06	0.14734	-1.7562e-06	1.7562e-06	0.27285	-2.847e-06	2.847e-06	0.044018	-2.2091e-06	2.2091e-06	0.1146
-1.6105e-06	1.6105e-06	0.14834	-1.7753e-06	1.7753e-06	0.27385	-2.8516e-06	2.8516e-06	0.045018	-2.221e-06	2.221e-06	0.1156
-1.6275e-06	1.6275e-06	0.14934	-1.7925e-06	1.7925e-06	0.27485	-2.8586e-06	2.8586e-06	0.046018	-2.2301e-06	2.2301e-06	0.1166
-1.6626e-06	1.6626e-06	0.15034	-1.8127e-06	1.8127e-06	0.27585	-2.8675e-06	2.8675e-06	0.047018	-2.2342e-06	2.2342e-06	0.1176
-1.6768e-06	1.6768e-06	0.15134	-1.8314e-06	1.8314e-06	0.27685	-2.8755e-06	2.8755e-06	0.048018	-2.2443e-06	2.2443e-06	0.1186
-1.6899e-06	1.6899e-06	0.15234	-1.8503e-06	1.8503e-06	0.27785	-2.8898e-06	2.8898e-06	0.049018	-2.2539e-06	2.2539e-06	0.1196
-1.7045e-06	1.7045e-06	0.15334	-1.871e-06	1.871e-06	0.27885	-2.8937e-06	2.8937e-06	0.050018	-2.2622e-06	2.2622e-06	0.1206
-1.7207e-06	1.7207e-06	0.15434	-1.8901e-06	1.8901e-06	0.27985	-2.9043e-06	2.9043e-06	0.051018	-2.2756e-06	2.2756e-06	0.1216
-1.736e-06	1.736e-06	0.15534	-1.9113e-06	1.9113e-06	0.28085	-2.9128e-06	2.9128e-06	0.052018	-2.2875e-06	2.2875e-06	0.1226
-1.7492e-06	1.7492e-06	0.15634	-1.9311e-06	1.9311e-06	0.28185	-2.9238e-06	2.9238e-06	0.053018	-2.2988e-06	2.2988e-06	0.1236
-1.7677e-06	1.7677e-06	0.15734	-1.9507e-06	1.9507e-06	0.28285	-2.933e-06	2.933e-06	0.054018	-2.307e-06	2.307e-06	0.1246
-1.7809e-06	1.7809e-06	0.15834	-1.9724e-06	1.9724e-06	0.28385	-2.943e-06	2.943e-06	0.055018	-2.3181e-06	2.3181e-06	0.1256
-1.7984e-06	1.7984e-06	0.15934	-1.99e-06	1.99e-06	0.28485	-2.9509e-06	2.9509e-06	0.056018	-2.3391e-06	2.3391e-06	0.1266
-1.8126e-06	1.8126e-06	0.16034	-2.0109e-06	2.0109e-06	0.28585	-2.9619e-06	2.9619e-06	0.057018	-2.3368e-06	2.3368e-06	0.1276
-1.8307e-06	1.8307e-06	0.16134	-2.031e-06	2.031e-06	0.28685	-2.9694e-06	2.9694e-06	0.058018	-2.3546e-06	2.3546e-06	0.1286
-1.848e-06	1.848e-06	0.16234	-2.0508e-06	2.0508e-06	0.28785	-2.9802e-06	2.9802e-06	0.059018	-2.3636e-06	2.3636e-06	0.1296
-1.864e-06	1.864e-06	0.16334	-2.0733e-06	2.0733e-06	0.28885	-2.9897e-06	2.9897e-06	0.060018	-2.3719e-06	2.3719e-06	0.1306
-1.8815e-06	1.8815e-06	0.16434	-2.0939e-06	2.0939e-06	0.28985	-3e-06	3e-06	0.061018	-2.38e-06	2.38e-06	0.1316
-1.9067e-06	1.9067e-06	0.16534	-2.1152e-06	2.1152e-06	0.29085	-3.0088e-06	3.0088e-06	0.062018	-2.3903e-06	2.3903e-06	0.1326
-1.952e-06	1.952e-06	0.16634	-2.137e-06	2.137e-06	0.29185	-3.0212e-06	3.0212e-06	0.063018	-2.4001e-06	2.4001e-06	0.1336
-1.9583e-06	1.9583e-06	0.16734	-2.1578e-06	2.1578e-06	0.29285	-3.0315e-06	3.0315e-06	0.064018	-2.4079e-06	2.4079e-06	0.1346
-1.9654e-06	1.9654e-06	0.16834	-2.1805e-06	2.1805e-06	0.29385	-3.0432e-06	3.0432e-06	0.065018	-2.411e-06	2.411e-06	0.1356
-1.9681e-06	1.9681e-06	0.16934	-2.2026e-06	2.2026e-06	0.29485	-3.0519e-06	3.0519e-06	0.066018	-2.4165e-06	2.4165e-06	0.1366
-1.9857e-06	1.9857e-06	0.17034	-2.2238e-06	2.2238e-06	0.29585	-3.0638e-06	3.0638e-06	0.067018	-2.426e-06	2.426e-06	0.1376
-2.0012e-06	2.0012e-06	0.17134	-2.2471e-06	2.2471e-06	0.29685	-3.0732e-06	3.0732e-06	0.068018	-2.4367e-06	2.4367e-06	0.1386
-2.0193e-06	2.0193e-06	0.17234	-2.2683e-06	2.2683e-06	0.29785	-3.0841e-06	3.0841e-06	0.069018	-2.445e-06	2.445e-06	0.1396
-2.0391e-06	2.0391e-06	0.17334	-2.2909e-06	2.2909e-06	0.29885	-3.0934e-06	3.0934e-06	0.070018	-2.4545e-06	2.4545e-06	0.1406
-2.0561e-06	2.0561e-06	0.17434	-2.3112e-06	2.3112e-06	0.29985	-3.1054e-06	3.1054e-06	0.071018	-2.467e-06	2.467e-06	0.1416
-2.0763e-06	2.0763e-06	0.17534	-2.3334e-06	2.3334e-06	0.30085	-3.1143e-06	3.1143e-06	0.072018	-2.4757e-06	2.4757e-06	0.1426
-2.0959e-06	2.0959e-06	0.17634	-2.356e-06	2.356e-06	0.30185	-3.1271e-06	3.1271e-06	0.073018	-2.4818e-06	2.4818e-06	0.1436
-2.1129e-06	2.1129e-06	0.17734	-2.3789e-06	2.3789e-06	0.30285	-3.1367e-06	3.1367e-06	0.074018	-2.495e-06	2.495e-06	0.1446
-2.1294e-06	2.1294e-06	0.17834	-2.4022e-06	2.4022e-06	0.30385	-3.1482e-06	3.1482e-06	0.075018	-2.5059e-06	2.5059e-06	0.1456
-2.1495e-06	2.1495e-06	0.17934	-2.4243e-06	2.4243e-06	0.30485	-3.1577e-06	3.1577e-06	0.076018	-2.5149e-06	2.5149e-06	0.1466
-2.1691e-06	2.1691e-06	0.18034	-2.4462e-06	2.4462e-06	0.30585	-3.169e-06	3.169e-06	0.077018	-2.5256e-06	2.5256e-06	0.1476
-2.1874e-06	2.1874e-06	0.18134	-2.4709e-06	2.4709e-06	0.30685	-3.178e-06	3.178e-06	0.078018	-2.5346e-06	2.5346e-06	0.1486
-2.2065e-06	2.2065e-06	0.18234	-2.4928e-06	2.4928e-06	0.30785	-3.1902e-06	3.1902e-06	0.079018	-2.5457e-06	2.5457e-06	0.1496
-2.2263e-06	2.2263e-06	0.18334	-2.5167e-06	2.5167e-06	0.30885	-3.1998e-06	3.1998e-06	0.080018	-2.5539e-06	2.5539e-06	0.1506
-2.2469e-06	2.2469e-06	0.18434	-2.5395e-06	2.5395e-06	0.30985	-3.211e-06	3.211e-06	0.081018	-2.5628e-06	2.5628e-06	0.1516
-2.267e-06	2.267e-06	0.18534	-2.5626e-06	2.5626e-06	0.31085	-3.2229e-06	3.2229e-06	0.082018	-2.6047e-06	2.6047e-06	0.1526
-2.2867e-06	2.2867e-06	0.18634	-2.5866e-06	2.5866e-06	0.31185	-3.2326e-06	3.2326e-06	0.083018	-2.6335e-06	2.6335e-06	0.1536
-2.3082e-06	2.3082e-06	0.18734	-2.6088e-06	2.6088e-06	0.31285	-3.245e-06	3.245e-06	0.084018	-2.5972e-06	2.5972e-06	0.1546
-2.3277e-06	2.3277e-06	0.18834	-2.6327e-06	2.6327e-06	0.31385	-3.2558e-06	3.2558e-06	0.085018	-2.606e-06	2.606e-06	0.1556
-2.3462e-06	2.3462e-06	0.18934	-2.6555e-06	2.6555e-06	0.31485	-3.2685e-06	3.2685e-06	0.086018	-2.6162e-06	2.6162e-06	0.1566
-2.3675e-06	2.3675e-06	0.19034	-2.6789e-06	2.6789e-06	0.31585	-3.2786e-06	3.2786e-06	0.087018	-2.6251e-06	2.6251e-06	0.1576
-2.3877e-06	2.3877e-06	0.19134	-2.7048e-06	2.7048e-06	0.31685	-3.2899e-06	3.2899e-06	0.088018	-2.6351e-06	2.6351e-06	0.1586
-2.409e-06	2.409e-06	0.19234	-2.7282e-06	2.7282e-06	0.31785	-3.2993e-06	3.2993e-06	0.089018	-2.6448e-06	2.6448e-06	0.1596
-2.4267e-06	2.4267e-06	0.19334	-2.7533e-06	2.7533e-06	0.31885	-3.3113e-06	3.3113e-06	0.090018	-2.6542e-06	2.6542e-06	0.1606
-2.4489e-06	2.4489e-06	0.19434	-2.7752e-06	2.7752e-06	0.31985	-3.3211e-06	3.3211e-06	0.091018	-2.6654e-06	2.6654e-06	0.1616
-2.4705e-06	2.4705e-06	0.19534	-2.7973e-06	2.7973e-06	0.32085	-3.3332e-06	3.3332e-06	0.092018	-2.6751e-06	2.6751e-06	0.1626
-2.4927e-06	2.4927e-06	0.19634	-2.8223e-06	2.8223e-06	0.32185	-3.3431e-06	3.3431e-06	0.093018	-2.6859e-06	2.6859e-06	0.1636
-2.512e-06	2.512e-06	0.19734	-2.8448e-06	2.8448e-06	0.32285	-3.3551e-06	3.3551e-06	0.094018	-2.6969e-06	2.6969e-06	0.1646
-2.5352e-06	2.5352e-06	0.19834	-2.8701e-06	2.8701e-06	0.32385	-3.3665e-06	3.3665e-06	0.095018	-2.7071e-06	2.7071e-06	0.1656
-2.5585e-06	2.5585e-06	0.19934	-2.8926e-06	2.8926e-06	0.32485	-3.379e-06	3.379e-06	0.096018	-2.7167e-06	2.7167e-06	0.1666
-2.5948e-06	2.5948e-06	0.20034	-2.9148e-06	2.9148e-06	0.32585	-3.3886e-06	3.3886e-06	0.097018	-2.729e-06	2.729e-06	0.1676
-2.6047e-06	2.6047e-06	0.20134	-2.9398e-06	2.9398e-06	0.32685	-3.4006e-06	3.4006e-06	0.098018	-2.7379e-06	2.7379e-06	0.1686
-2.6239e-06	2.6239e-06	0.20234	-2.9631e-06	2.9631e-06	0.32785	-3.4102e-06	3.4102e-06	0.099018	-2.7482e-06	2.7482e-06	0.1696
-2.6477e-06	2.6477e-06	0.20334	-2.9894e-06	2.9894e-06	0.32885	-3.4224e-06	3.4224e-06	0.10002	-2.7596e-06	2.7596e-06	0.1706
-2.6675e-06	2.6675e-06	0.20434	-3.0112e-06	3.0112e-06	0.32985	-3.4319e-06	3.4319e-06	0.10102	-2.7694e-06	2.7694e-06	0.1716
-2.6909e-06	2.6909e-06	0.20534	-3.0346e-06	3.0346e-06	0.33085	-3.4449e-06	3.4449e-06	0.10202	-2.78e-06	2.78e-06	0.1726
-2.714e-06	2.714e-06	0.20634	-3.0594e-06	3.0594e-06	0.33185	-3.4541e-06	3.4541e-06	0.10302	-2.7915e-06	2.7915e-06	0.1736
-2.7365e-06	2.7365e-06	0.20734	-3.0807e-06	3.0807e-06	0.33285	-3.4659e-06	3.4659e-06	0.10402	-2.802e-06	2.802e-06	0.1746
-2.7568e-06	2.7568e-06	0.20834	-3.1054e-06	3.1054e-06	0.33385	-3.4759e-06	3.4759e-06	0.10502	-2.8128e-06	2.8128e-06	0.1756
-2.7812e-06	2.7812e-06	0.20934	-3.1274e-06	3.1274e-06	0.33485	-3.4874e-06	3.4874e-06	0.10602	-2.8276e-06	2.8276e-06	0.1766
-2.8037e-06	2.8037e-06	0.21034	-3.1503e-06	3.1503e-06	0.33585	-3.4977e-06	3.4977e-06	0.10702	-2.8578e-06	2.8578e-06	0.1776
-2.8269e-06	2.8269e-06	0.21134	-3.1752e-06	3.1752e-06	0.33685	-3.5102e-06	3.5102e-06	0.10802	-2.8993e-06	2.8993e-06	0.1786
-2.8482e-06	2.8482e-06	0.21234	-3.1966e-06	3.1966e-06	0.33785	-3.521e-06	3.521e-06	0.10902	-2.8662e-06	2.8662e-06	0.1796
-2.8718e-06	2.8718e-06	0.21334	-3.2203e-06	3.2203e-06	0.33885	-3.5341e-06	3.5341e-06	0.11002	-2.8687e-06	2.8687e-06	0.1806
-2.8948e-06	2.8948e-06	0.21434	-3.2426e-06	3.2426e-06	0.33985	-3.5437e-06	3.5437e-06	0.11102	-2.882e-06	2.882e-06	0.1816
-2.9154e-06	2.9154e-06	0.21534	-3.2633e-06	3.2633e-06	0.34085	-3.556e-06	3.556e-06	0.11202	-2.8923e-06	2.8923e-06	0.1826
-2.9402e-06	2.9402e-06	0.21634	-3.2881e-06	3.2881e-06	0.34185	-3.5655e-06	3.5655e-06	0.11302	-2.899e-06	2.899e-06	0.1836
-2.9631e-06	2.9631e-06	0.21734	-3.3097e-06	3.3097e-06	0.34285	-3.577e-06	3.577e-06	0.11402	-2.911e-06	2.911e-06	0.1846
-2.9868e-06	2.9868e-06	0.21834	-3.332e-06	3.332e-06	0.34385	-3.587e-06	3.587e-06	0.11502	-2.9235e-06	2.9235e-06	0.1856
-3.0081e-06	3.0081e-06	0.21934	-3.3554e-06	3.3554e-06	0.34485	-3.5993e-06	3.5993e-06	0.11602	-2.9357e-06	2.9357e-06	0.1866
-3.0325e-06	3.0325e-06	0.22034	-3.3768e-06	3.3768e-06	0.34585	-3.6092e-06	3.6092e-06	0.11702	-2.9484e-06	2.9484e-06	0.1876
-3.0566e-06	3.0566e-06	0.22134	-3.4009e-06	3.4009e-06	0.34685	-3.6207e-06	3.6207e-06	0.11802	-2.9573e-06	2.9573e-06	0.1886
-3.0806e-06	3.0806e-06	0.22234	-3.4213e-06	3.4213e-06	0.34785	-3.631e-06	3.631e-06	0.11902	-2.9682e-06	2.9682e-06	0.1896
-3.1022e-06	3.1022e-06	0.22334	-3.4421e-06	3.4421e-06	0.34885	-3.643e-06	3.643e-06	0.12002	-2.9816e-06	2.9816e-06	0.1906
-3.1261e-06	3.1261e-06	0.22434	-3.4664e-06	3.4664e-06	0.34985	-3.6537e-06	3.6537e-06	0.12102	-2.9919e-06	2.9919e-06	0.1916
-3.1506e-06	3.1506e-06	0.22534	-3.4863e-06	3.4863e-06	0.35085	-3.6663e-06	3.6663e-06	0.12202	-3.003e-06	3.003e-06	0.1926
-3.1722e-06	3.1722e-06	0.22634	-3.5092e-06	3.5092e-06	0.35185	-3.6783e-06	3.6783e-06	0.12302	-3.0155e-06	3.0155e-06	0.1936
-3.1975e-06	3.1975e-06	0.22734	-3.5297e-06	3.5297e-06	0.35285	-3.6891e-06	3.6891e-06	0.12402	-3.0288e-06	3.0288e-06	0.1946
-3.2215e-06	3.2215e-06	0.22834	-3.5515e-06	3.5515e-06	0.35385	-3.7016e-06	3.7016e-06	0.12502	-3.0329e-06	3.0329e-06	0.1956
-3.2459e-06	3.2459e-06	0.22934	-3.5739e-06	3.5739e-06	0.35485	-3.7121e-06	3.7121e-06	0.12602	-3.0445e-06	3.0445e-06	0.1966
-3.268e-06	3.268e-06	0.23034	-3.5935e-06	3.5935e-06	0.35585	-3.7255e-06	3.7255e-06	0.12702	-3.0547e-06	3.0547e-06	0.1976
-3.2932e-06	3.2932e-06	0.23134	-3.6159e-06	3.6159e-06	0.35685	-3.7363e-06	3.7363e-06	0.12802	-3.0641e-06	3.0641e-06	0.1986
-3.3186e-06	3.3186e-06	0.23234	-3.6359e-06	3.6359e-06	0.35785	-3.7489e-06	3.7489e-06	0.12902	-3.0766e-06	3.0766e-06	0.1996
-3.3442e-06	3.3442e-06	0.23334	-3.6557e-06	3.6557e-06	0.35885	-3.7595e-06	3.7595e-06	0.13002	-3.0869e-06	3.0869e-06	0.2006
-3.3659e-06	3.3659e-06	0.23434	-3.6768e-06	3.6768e-06	0.35985	-3.7723e-06	3.7723e-06	0.13102	-3.0973e-06	3.0973e-06	0.2016
-3.3897e-06	3.3897e-06	0.23534	-3.6954e-06	3.6954e-06	0.36085	-3.7821e-06	3.7821e-06	0.13202	-3.1094e-06	3.1094e-06	0.2026
-3.4166e-06	3.4166e-06	0.23634	-3.716e-06	3.716e-06	0.36185	-3.795e-06	3.795e-06	0.13302	-3.1199e-06	3.1199e-06	0.2036
-3.4356e-06	3.4356e-06	0.23734	-3.7346e-06	3.7346e-06	0.36285	-3.8036e-06	3.8036e-06	0.13402	-3.1314e-06	3.1314e-06	0.2046
-3.4597e-06	3.4597e-06	0.23834	-3.7529e-06	3.7529e-06	0.36385	-3.8164e-06	3.8164e-06	0.13502	-3.1419e-06	3.1419e-06	0.2056
-3.4854e-06	3.4854e-06	0.23934	-3.7738e-06	3.7738e-06	0.36485	-3.8254e-06	3.8254e-06	0.13602	-3.153e-06	3.153e-06	0.2066
-3.5093e-06	3.5093e-06	0.24034	-3.7919e-06	3.7919e-06	0.36585	-3.8371e-06	3.8371e-06	0.13702	-3.1653e-06	3.1653e-06	0.2076
-3.532e-06	3.532e-06	0.24134	-3.8111e-06	3.8111e-06	0.36685	-3.8472e-06	3.8472e-06	0.13802	-3.1757e-06	3.1757e-06	0.2086
-3.557e-06	3.557e-06	0.24234	-3.8283e-06	3.8283e-06	0.36785	-3.8592e-06	3.8592e-06	0.13902	-3.1869e-06	3.1869e-06	0.2096
-3.5809e-06	3.5809e-06	0.24334	-3.8464e-06	3.8464e-06	0.36885	-3.8686e-06	3.8686e-06	0.14002	-3.1988e-06	3.1988e-06	0.2106
-3.6051e-06	3.6051e-06	0.24434	-3.8657e-06	3.8657e-06	0.36985	-3.8809e-06	3.8809e-06	0.14102	-3.2092e-06	3.2092e-06	0.2116
-3.6259e-06	3.6259e-06	0.24534	-3.8827e-06	3.8827e-06	0.37085	-3.8912e-06	3.8912e-06	0.14202	-3.2204e-06	3.2204e-06	0.2126
-3.6499e-06	3.6499e-06	0.24634	-3.9031e-06	3.9031e-06	0.37185	-3.9055e-06	3.9055e-06	0.14302	-3.2394e-06	3.2394e-06	0.2136
-3.6754e-06	3.6754e-06	0.24734	-3.9187e-06	3.9187e-06	0.37285	-3.9154e-06	3.9154e-06	0.14402	-3.2637e-06	3.2637e-06	0.2146
-3.7e-06	3.7e-06	0.24834	-3.9354e-06	3.9354e-06	0.37385	-3.9275e-06	3.9275e-06	0.14502	-3.2589e-06	3.2589e-06	0.2156
-3.7211e-06	3.7211e-06	0.24934	-3.9547e-06	3.9547e-06	0.37485	-3.937e-06	3.937e-06	0.14602	-3.269e-06	3.269e-06	0.2166
-3.7488e-06	3.7488e-06	0.25034	-3.9701e-06	3.9701e-06	0.37585	-3.9488e-06	3.9488e-06	0.14702	-3.2794e-06	3.2794e-06	0.2176
-3.7819e-06	3.7819e-06	0.25134	-3.9883e-06	3.9883e-06	0.37685	-3.9589e-06	3.9589e-06	0.14802	-3.2904e-06	3.2904e-06	0.2186
-3.8294e-06	3.8294e-06	0.25234	-4.0042e-06	4.0042e-06	0.37785	-3.9723e-06	3.9723e-06	0.14902	-3.3024e-06	3.3024e-06	0.2196
-3.8516e-06	3.8516e-06	0.25334	-4.0195e-06	4.0195e-06	0.37885	-3.9825e-06	3.9825e-06	0.15002	-3.3135e-06	3.3135e-06	0.2206
-3.859e-06	3.859e-06	0.25434	-4.037e-06	4.037e-06	0.37985	-3.9959e-06	3.9959e-06	0.15102	-3.3251e-06	3.3251e-06	0.2216
-3.8933e-06	3.8933e-06	0.25534	-4.0522e-06	4.0522e-06	0.38085	-4.0187e-06	4.0187e-06	0.15202	-3.3385e-06	3.3385e-06	0.2226
-3.9068e-06	3.9068e-06	0.25634	-4.069e-06	4.069e-06	0.38185	-4.0598e-06	4.0598e-06	0.15302	-3.3499e-06	3.3499e-06	0.2236
-3.965e-06	3.965e-06	0.25734	-4.0838e-06	4.0838e-06	0.38285	-4.0876e-06	4.0876e-06	0.15402	-3.3618e-06	3.3618e-06	0.2246
-4.019e-06	4.019e-06	0.25834	-4.0978e-06	4.0978e-06	0.38385	-4.0975e-06	4.0975e-06	0.15502	-3.3753e-06	3.3753e-06	0.2256
-3.9934e-06	3.9934e-06	0.25934	-4.1147e-06	4.1147e-06	0.38485	-4.0689e-06	4.0689e-06	0.15602	-3.3864e-06	3.3864e-06	0.2266
-4.0225e-06	4.0225e-06	0.26034	-4.1277e-06	4.1277e-06	0.38585	-4.0722e-06	4.0722e-06	0.15702	-3.3986e-06	3.3986e-06	0.2276
-4.0624e-06	4.0624e-06	0.26134	-4.1434e-06	4.1434e-06	0.38685	-4.0808e-06	4.0808e-06	0.15802	-3.4126e-06	3.4126e-06	0.2286
-4.0737e-06	4.0737e-06	0.26234	-4.1554e-06	4.1554e-06	0.38785	-4.0929e-06	4.0929e-06	0.15902	-3.4247e-06	3.4247e-06	0.2296
-4.0472e-06	4.0472e-06	0.26334	-4.1689e-06	4.1689e-06	0.38885	-4.1038e-06	4.1038e-06	0.16002	-3.4373e-06	3.4373e-06	0.2306
-4.0696e-06	4.0696e-06	0.26434	-4.1835e-06	4.1835e-06	0.38985	-4.117e-06	4.117e-06	0.16102	-3.4516e-06	3.4516e-06	0.2316
-4.0931e-06	4.0931e-06	0.26534	-4.1965e-06	4.1965e-06	0.39085	-4.1269e-06	4.1269e-06	0.16202	-3.4644e-06	3.4644e-06	0.2326
-4.1144e-06	4.1144e-06	0.26634	-4.2123e-06	4.2123e-06	0.39185	-4.1391e-06	4.1391e-06	0.16302	-3.4784e-06	3.4784e-06	0.2336
-4.1347e-06	4.1347e-06	0.26734	-4.2249e-06	4.2249e-06	0.39285	-4.1511e-06	4.1511e-06	0.16402	-3.4915e-06	3.4915e-06	0.2346
-4.1822e-06	4.1822e-06	0.26834	-4.2365e-06	4.2365e-06	0.39385	-4.1618e-06	4.1618e-06	0.16502	-3.5056e-06	3.5056e-06	0.2356
-4.1801e-06	4.1801e-06	0.26934	-4.2502e-06	4.2502e-06	0.39485	-4.1734e-06	4.1734e-06	0.16602	-3.5214e-06	3.5214e-06	0.2366
-4.1999e-06	4.1999e-06	0.27034	-4.2622e-06	4.2622e-06	0.39585	-4.1841e-06	4.1841e-06	0.16702	-3.535e-06	3.535e-06	0.2376
-4.2271e-06	4.2271e-06	0.27134	-4.2726e-06	4.2726e-06	0.39685	-4.1968e-06	4.1968e-06	0.16802	-3.5516e-06	3.5516e-06	0.2386
-4.259e-06	4.259e-06	0.27234	-4.2852e-06	4.2852e-06	0.39785	-4.207e-06	4.207e-06	0.16902	-3.5813e-06	3.5813e-06	0.2396
-4.2798e-06	4.2798e-06	0.27334	-4.2969e-06	4.2969e-06	0.39885	-4.2204e-06	4.2204e-06	0.17002	-3.6005e-06	3.6005e-06	0.2406
-4.3153e-06	4.3153e-06	0.27434	-4.3112e-06	4.3112e-06	0.39985	-4.2317e-06	4.2317e-06	0.17102	-3.6291e-06	3.6291e-06	0.2416
-4.3197e-06	4.3197e-06	0.27534	-4.3223e-06	4.3223e-06	0.40085	-4.2439e-06	4.2439e-06	0.17202	-3.6092e-06	3.6092e-06	0.2426
-4.345e-06	4.345e-06	0.27634	-4.3317e-06	4.3317e-06	0.40185	-4.2554e-06	4.2554e-06	0.17302	-3.622e-06	3.622e-06	0.2436
-4.3423e-06	4.3423e-06	0.27734	-4.3431e-06	4.3431e-06	0.40285	-4.2683e-06	4.2683e-06	0.17402	-3.6353e-06	3.6353e-06	0.2446
-4.3585e-06	4.3585e-06	0.27834	-4.3526e-06	4.3526e-06	0.40385	-4.2788e-06	4.2788e-06	0.17502	-3.6508e-06	3.6508e-06	0.2456
-4.372e-06	4.372e-06	0.27934	-4.3658e-06	4.3658e-06	0.40485	-4.2928e-06	4.2928e-06	0.17602	-3.6649e-06	3.6649e-06	0.2466
-4.3921e-06	4.3921e-06	0.28034	-4.376e-06	4.376e-06	0.40585	-4.3032e-06	4.3032e-06	0.17702	-3.6782e-06	3.6782e-06	0.2476
-4.4258e-06	4.4258e-06	0.28134	-4.3847e-06	4.3847e-06	0.40685	-4.3168e-06	4.3168e-06	0.17802	-3.6965e-06	3.6965e-06	0.2486
-4.4539e-06	4.4539e-06	0.28234	-4.3983e-06	4.3983e-06	0.40785	-4.3281e-06	4.3281e-06	0.17902	-3.7115e-06	3.7115e-06	0.2496
-4.4491e-06	4.4491e-06	0.28334	-4.406e-06	4.406e-06	0.40885	-4.3414e-06	4.3414e-06	0.18002	-3.7262e-06	3.7262e-06	0.2506
-4.4699e-06	4.4699e-06	0.28434	-4.4167e-06	4.4167e-06	0.40985	-4.3523e-06	4.3523e-06	0.18102	-3.742e-06	3.742e-06	0.2516
-4.5314e-06	4.5314e-06	0.28534	-4.4241e-06	4.4241e-06	0.41085	-4.3656e-06	4.3656e-06	0.18202	-3.7572e-06	3.7572e-06	0.2526
-4.5196e-06	4.5196e-06	0.28634	-4.433e-06	4.433e-06	0.41185	-4.3773e-06	4.3773e-06	0.18302	-3.7694e-06	3.7694e-06	0.2536
-4.5428e-06	4.5428e-06	0.28734	-4.4447e-06	4.4447e-06	0.41285	-4.3914e-06	4.3914e-06	0.18402	-3.7864e-06	3.7864e-06	0.2546
-4.5692e-06	4.5692e-06	0.28834	-4.4529e-06	4.4529e-06	0.41385	-4.4023e-06	4.4023e-06	0.18502	-3.8008e-06	3.8008e-06	0.2556
-4.5914e-06	4.5914e-06	0.28934	-4.4629e-06	4.4629e-06	0.41485	-4.4172e-06	4.4172e-06	0.18602	-3.816e-06	3.816e-06	0.2566
-4.6133e-06	4.6133e-06	0.29034	-4.4712e-06	4.4712e-06	0.41585	-4.4287e-06	4.4287e-06	0.18702	-3.8322e-06	3.8322e-06	0.2576
-4.6502e-06	4.6502e-06	0.29134	-4.4795e-06	4.4795e-06	0.41685	-4.4427e-06	4.4427e-06	0.18802	-3.8483e-06	3.8483e-06	0.2586
-4.638e-06	4.638e-06	0.29234	-4.4907e-06	4.4907e-06	0.41785	-4.4533e-06	4.4533e-06	0.18902	-3.8656e-06	3.8656e-06	0.2596
-4.6401e-06	4.6401e-06	0.29334	-4.4968e-06	4.4968e-06	0.41885	-4.4658e-06	4.4658e-06	0.19002	-3.8819e-06	3.8819e-06	0.2606
-4.6686e-06	4.6686e-06	0.29434	-4.5058e-06	4.5058e-06	0.41985	-4.4765e-06	4.4765e-06	0.19102	-3.897e-06	3.897e-06	0.2616
-4.6693e-06	4.6693e-06	0.29534	-4.5129e-06	4.5129e-06	0.42085	-4.4893e-06	4.4893e-06	0.19202	-3.9149e-06	3.9149e-06	0.2626
-4.7055e-06	4.7055e-06	0.29634	-4.5194e-06	4.5194e-06	0.42185	-4.4997e-06	4.4997e-06	0.19302	-3.9299e-06	3.9299e-06	0.2636
-4.7277e-06	4.7277e-06	0.29734	-4.5294e-06	4.5294e-06	0.42285	-4.5128e-06	4.5128e-06	0.19402	-3.9472e-06	3.9472e-06	0.2646
-4.802e-06	4.802e-06	0.29834	-4.5368e-06	4.5368e-06	0.42385	-4.5235e-06	4.5235e-06	0.19502	-3.9636e-06	3.9636e-06	0.2656
-4.7632e-06	4.7632e-06	0.29934	-4.5475e-06	4.5475e-06	0.42485	-4.5373e-06	4.5373e-06	0.19602	-3.9778e-06	3.9778e-06	0.2666
-4.7469e-06	4.7469e-06	0.30034	-4.5547e-06	4.5547e-06	0.42585	-4.548e-06	4.548e-06	0.19702	-3.9936e-06	3.9936e-06	0.2676
-4.7686e-06	4.7686e-06	0.30134	-4.5599e-06	4.5599e-06	0.42685	-4.5622e-06	4.5622e-06	0.19802	-4.0121e-06	4.0121e-06	0.2686
-4.9257e-06	4.9257e-06	0.30234	-4.5688e-06	4.5688e-06	0.42785	-4.574e-06	4.574e-06	0.19902	-4.0285e-06	4.0285e-06	0.2696
-4.815e-06	4.815e-06	0.30334	-4.5742e-06	4.5742e-06	0.42885	-4.5874e-06	4.5874e-06	0.20002	-4.0457e-06	4.0457e-06	0.2706
-4.8412e-06	4.8412e-06	0.30434	-4.5834e-06	4.5834e-06	0.42985	-4.5976e-06	4.5976e-06	0.20102	-4.0665e-06	4.0665e-06	0.2716
-4.8396e-06	4.8396e-06	0.30534	-4.5888e-06	4.5888e-06	0.43085	-4.6104e-06	4.6104e-06	0.20202	-4.0818e-06	4.0818e-06	0.2726
-4.9044e-06	4.9044e-06	0.30634	-4.5953e-06	4.5953e-06	0.43185	-4.6212e-06	4.6212e-06	0.20302	-4.0968e-06	4.0968e-06	0.2736
-4.8438e-06	4.8438e-06	0.30734	-4.6054e-06	4.6054e-06	0.43285	-4.6338e-06	4.6338e-06	0.20402	-4.1136e-06	4.1136e-06	0.2746
-4.8572e-06	4.8572e-06	0.30834	-4.6101e-06	4.6101e-06	0.43385	-4.6475e-06	4.6475e-06	0.20502	-4.1303e-06	4.1303e-06	0.2756
-4.8969e-06	4.8969e-06	0.30934	-4.619e-06	4.619e-06	0.43485	-4.6595e-06	4.6595e-06	0.20602	-4.1462e-06	4.1462e-06	0.2766
-4.8936e-06	4.8936e-06	0.31034	-4.6248e-06	4.6248e-06	0.43585	-4.6735e-06	4.6735e-06	0.20702	-4.1623e-06	4.1623e-06	0.2776
-4.9123e-06	4.9123e-06	0.31134	-4.6318e-06	4.6318e-06	0.43685	-4.6849e-06	4.6849e-06	0.20802	-4.1769e-06	4.1769e-06	0.2786
-4.9307e-06	4.9307e-06	0.31234	-4.6397e-06	4.6397e-06	0.43785	-4.699e-06	4.699e-06	0.20902	-4.1911e-06	4.1911e-06	0.2796
-5.0425e-06	5.0425e-06	0.31334	-4.6442e-06	4.6442e-06	0.43885	-4.7094e-06	4.7094e-06	0.21002	-4.2138e-06	4.2138e-06	0.2806
-4.9577e-06	4.9577e-06	0.31434	-4.6529e-06	4.6529e-06	0.43985	-4.7228e-06	4.7228e-06	0.21102	-4.2299e-06	4.2299e-06	0.2816
-4.9559e-06	4.9559e-06	0.31534	-4.657e-06	4.657e-06	0.44085	-4.7341e-06	4.7341e-06	0.21202	-4.2437e-06	4.2437e-06	0.2826
-4.9694e-06	4.9694e-06	0.31634	-4.6613e-06	4.6613e-06	0.44185	-4.7481e-06	4.7481e-06	0.21302	-4.2658e-06	4.2658e-06	0.2836
-4.9675e-06	4.9675e-06	0.31734	-4.6702e-06	4.6702e-06	0.44285	-4.7591e-06	4.7591e-06	0.21402	-4.2825e-06	4.2825e-06	0.2846
-4.9791e-06	4.9791e-06	0.31834	-4.6748e-06	4.6748e-06	0.44385	-4.7742e-06	4.7742e-06	0.21502	-4.2979e-06	4.2979e-06	0.2856
-4.9908e-06	4.9908e-06	0.31934	-4.6835e-06	4.6835e-06	0.44485	-4.7858e-06	4.7858e-06	0.21602	-4.319e-06	4.319e-06	0.2866
-5.0059e-06	5.0059e-06	0.32034	-4.6882e-06	4.6882e-06	0.44585	-4.7999e-06	4.7999e-06	0.21702	-4.3381e-06	4.3381e-06	0.2876
-5.0279e-06	5.0279e-06	0.32134	-4.6938e-06	4.6938e-06	0.44685	-4.8108e-06	4.8108e-06	0.21802	-4.3587e-06	4.3587e-06	0.2886
-5.0665e-06	5.0665e-06	0.32234	-4.7022e-06	4.7022e-06	0.44785	-4.8254e-06	4.8254e-06	0.21902	-4.3773e-06	4.3773e-06	0.2896
-5.0856e-06	5.0856e-06	0.32334	-4.7069e-06	4.7069e-06	0.44885	-4.8371e-06	4.8371e-06	0.22002	-4.3981e-06	4.3981e-06	0.2906
-5.0823e-06	5.0823e-06	0.32434	-4.7121e-06	4.7121e-06	0.44985	-4.8511e-06	4.8511e-06	0.22102	-4.4205e-06	4.4205e-06	0.2916
-5.0791e-06	5.0791e-06	0.32534	-4.7216e-06	4.7216e-06	0.45085	-4.8627e-06	4.8627e-06	0.22202	-4.4385e-06	4.4385e-06	0.2926
-5.0927e-06	5.0927e-06	0.32634	-4.7265e-06	4.7265e-06	0.45185	-4.8756e-06	4.8756e-06	0.22302	-4.4544e-06	4.4544e-06	0.2936
-5.17e-06	5.17e-06	0.32734	-4.7351e-06	4.7351e-06	0.45285	-4.8887e-06	4.8887e-06	0.22402	-4.4718e-06	4.4718e-06	0.2946
-5.1161e-06	5.1161e-06	0.32834	-4.7411e-06	4.7411e-06	0.45385	-4.9045e-06	4.9045e-06	0.22502	-4.491e-06	4.491e-06	0.2956
-5.1445e-06	5.1445e-06	0.32934	-4.7467e-06	4.7467e-06	0.45485	-4.9169e-06	4.9169e-06	0.22602	-4.5048e-06	4.5048e-06	0.2966
-5.2196e-06	5.2196e-06	0.33034	-4.7547e-06	4.7547e-06	0.45585	-4.93e-06	4.93e-06	0.22702	-4.5212e-06	4.5212e-06	0.2976
-5.1378e-06	5.1378e-06	0.33134	-4.7595e-06	4.7595e-06	0.45685	-4.9401e-06	4.9401e-06	0.22802	-4.5389e-06	4.5389e-06	0.2986
-5.1672e-06	5.1672e-06	0.33234	-4.7681e-06	4.7681e-06	0.45785	-4.9544e-06	4.9544e-06	0.22902	-4.5576e-06	4.5576e-06	0.2996
-5.2664e-06	5.2664e-06	0.33334	-4.7732e-06	4.7732e-06	0.45885	-4.9649e-06	4.9649e-06	0.23002	-4.5821e-06	4.5821e-06	0.3006
-5.19e-06	5.19e-06	0.33434	-4.7759e-06	4.7759e-06	0.45985	-4.9807e-06	4.9807e-06	0.23102	-4.6055e-06	4.6055e-06	0.3016
-5.1867e-06	5.1867e-06	0.33534	-4.7838e-06	4.7838e-06	0.46085	-4.9935e-06	4.9935e-06	0.23202	-4.6216e-06	4.6216e-06	0.3026
-5.1761e-06	5.1761e-06	0.33634	-4.7885e-06	4.7885e-06	0.46185	-5.0086e-06	5.0086e-06	0.23302	-4.6438e-06	4.6438e-06	0.3036
-5.1968e-06	5.1968e-06	0.33734	-4.798e-06	4.798e-06	0.46285	-5.0217e-06	5.0217e-06	0.23402	-4.6643e-06	4.6643e-06	0.3046
-5.1934e-06	5.1934e-06	0.33834	-4.8022e-06	4.8022e-06	0.46385	-5.0385e-06	5.0385e-06	0.23502	-4.6785e-06	4.6785e-06	0.3056
-5.2101e-06	5.2101e-06	0.33934	-4.8076e-06	4.8076e-06	0.46485	-5.0534e-06	5.0534e-06	0.23602	-4.7025e-06	4.7025e-06	0.3066
-5.2364e-06	5.2364e-06	0.34034	-4.8168e-06	4.8168e-06	0.46585	-5.07e-06	5.07e-06	0.23702	-4.7246e-06	4.7246e-06	0.3076
-5.2626e-06	5.2626e-06	0.34134	-4.8229e-06	4.8229e-06	0.46685	-5.0825e-06	5.0825e-06	0.23802	-4.7467e-06	4.7467e-06	0.3086
-5.2441e-06	5.2441e-06	0.34234	-4.8317e-06	4.8317e-06	0.46785	-5.0987e-06	5.0987e-06	0.23902	-4.7684e-06	4.7684e-06	0.3096
-5.2682e-06	5.2682e-06	0.34334	-4.8373e-06	4.8373e-06	0.46885	-5.1121e-06	5.1121e-06	0.24002	-4.7825e-06	4.7825e-06	0.3106
-5.2614e-06	5.2614e-06	0.34434	-4.8424e-06	4.8424e-06	0.46985	-5.129e-06	5.129e-06	0.24102	-4.8081e-06	4.8081e-06	0.3116
-5.346e-06	5.346e-06	0.34534	-4.8521e-06	4.8521e-06	0.47085	-5.1434e-06	5.1434e-06	0.24202	-4.8366e-06	4.8366e-06	0.3126
-5.2764e-06	5.2764e-06	0.34634	-4.857e-06	4.857e-06	0.47185	-5.1617e-06	5.1617e-06	0.24302	-4.8527e-06	4.8527e-06	0.3136
-5.2976e-06	5.2976e-06	0.34734	-4.8664e-06	4.8664e-06	0.47285	-5.1764e-06	5.1764e-06	0.24402	-4.8773e-06	4.8773e-06	0.3146
-5.3398e-06	5.3398e-06	0.34834	-4.8715e-06	4.8715e-06	0.47385	-5.1942e-06	5.1942e-06	0.24502	-4.8925e-06	4.8925e-06	0.3156
-5.3061e-06	5.3061e-06	0.34934	-4.8764e-06	4.8764e-06	0.47485	-5.212e-06	5.212e-06	0.24602	-4.9109e-06	4.9109e-06	0.3166
-5.3103e-06	5.3103e-06	0.35034	-4.8858e-06	4.8858e-06	0.47585	-5.2272e-06	5.2272e-06	0.24702	-4.9428e-06	4.9428e-06	0.3176
-5.3276e-06	5.3276e-06	0.35134	-4.8915e-06	4.8915e-06	0.47685	-5.2482e-06	5.2482e-06	0.24802	-4.9496e-06	4.9496e-06	0.3186
-5.3278e-06	5.3278e-06	0.35234	-4.9008e-06	4.9008e-06	0.47785	-5.2658e-06	5.2658e-06	0.24902	-4.9635e-06	4.9635e-06	0.3196
-5.3417e-06	5.3417e-06	0.35334	-4.9063e-06	4.9063e-06	0.47885	-5.2838e-06	5.2838e-06	0.25002	-5.009e-06	5.009e-06	0.3206
-5.3623e-06	5.3623e-06	0.35434	-4.9128e-06	4.9128e-06	0.47985	-5.3017e-06	5.3017e-06	0.25102	-5.0295e-06	5.0295e-06	0.3216
-5.4102e-06	5.4102e-06	0.35534	-4.9227e-06	4.9227e-06	0.48085	-5.317e-06	5.317e-06	0.25202	-5.0504e-06	5.0504e-06	0.3226
-5.4279e-06	5.4279e-06	0.35634	-4.9293e-06	4.9293e-06	0.48185	-5.3364e-06	5.3364e-06	0.25302	-5.0765e-06	5.0765e-06	0.3236
-5.4512e-06	5.4512e-06	0.35734	-4.9395e-06	4.9395e-06	0.48285	-5.3504e-06	5.3504e-06	0.25402	-5.0926e-06	5.0926e-06	0.3246
-5.4851e-06	5.4851e-06	0.35834	-4.9459e-06	4.9459e-06	0.48385	-5.3664e-06	5.3664e-06	0.25502	-5.1101e-06	5.1101e-06	0.3256
-5.4705e-06	5.4705e-06	0.35934	-4.9532e-06	4.9532e-06	0.48485	-5.3855e-06	5.3855e-06	0.25602	-5.1368e-06	5.1368e-06	0.3266
-5.4702e-06	5.4702e-06	0.36034	-4.9636e-06	4.9636e-06	0.48585	-5.402e-06	5.402e-06	0.25702	-5.1627e-06	5.1627e-06	0.3276
-5.5632e-06	5.5632e-06	0.36134	-4.97e-06	4.97e-06	0.48685	-5.4217e-06	5.4217e-06	0.25802	-5.1863e-06	5.1863e-06	0.3286
-5.4491e-06	5.4491e-06	0.36234	-4.9813e-06	4.9813e-06	0.48785	-5.4397e-06	5.4397e-06	0.25902	-5.2146e-06	5.2146e-06	0.3296
-5.4718e-06	5.4718e-06	0.36334	-4.988e-06	4.988e-06	0.48885	-5.46e-06	5.46e-06	0.26002	-5.2329e-06	5.2329e-06	0.3306
-5.4582e-06	5.4582e-06	0.36434	-4.9947e-06	4.9947e-06	0.48985	-5.478e-06	5.478e-06	0.26102	-5.2611e-06	5.2611e-06	0.3316
-5.4632e-06	5.4632e-06	0.36534	-5.0064e-06	5.0064e-06	0.49085	-5.4978e-06	5.4978e-06	0.26202	-5.2903e-06	5.2903e-06	0.3326
-5.4793e-06	5.4793e-06	0.36634	-5.0127e-06	5.0127e-06	0.49185	-5.5159e-06	5.5159e-06	0.26302	-5.3116e-06	5.3116e-06	0.3336
-5.4821e-06	5.4821e-06	0.36734	-5.0257e-06	5.0257e-06	0.49285	-5.5352e-06	5.5352e-06	0.26402	-5.3274e-06	5.3274e-06	0.3346
-5.5084e-06	5.5084e-06	0.36834	-5.0326e-06	5.0326e-06	0.49385	-5.5528e-06	5.5528e-06	0.26502	-5.3506e-06	5.3506e-06	0.3356
-5.5112e-06	5.5112e-06	0.36934	-5.0413e-06	5.0413e-06	0.49485	-5.5727e-06	5.5727e-06	0.26602	-5.3721e-06	5.3721e-06	0.3366
-5.5469e-06	5.5469e-06	0.37034	-5.0535e-06	5.0535e-06	0.49585	-5.5902e-06	5.5902e-06	0.26702	-5.4046e-06	5.4046e-06	0.3376
-5.5684e-06	5.5684e-06	0.37134	-5.0616e-06	5.0616e-06	0.49685	-5.6096e-06	5.6096e-06	0.26802	-5.4356e-06	5.4356e-06	0.3386
-5.569e-06	5.569e-06	0.37234	-5.0703e-06	5.0703e-06	0.49785	-5.6268e-06	5.6268e-06	0.26902	-5.4654e-06	5.4654e-06	0.3396
-5.5723e-06	5.5723e-06	0.37334	-5.0817e-06	5.0817e-06	0.49885	-5.6474e-06	5.6474e-06	0.27002	-5.4946e-06	5.4946e-06	0.3406
-5.5819e-06	5.5819e-06	0.37434	-5.0901e-06	5.0901e-06	0.49985	-5.6662e-06	5.6662e-06	0.27102	-5.5316e-06	5.5316e-06	0.3416
-5.6024e-06	5.6024e-06	0.37534	-5.1029e-06	5.1029e-06	0.50085	-5.6868e-06	5.6868e-06	0.27202	-5.5565e-06	5.5565e-06	0.3426
-5.604e-06	5.604e-06	0.37634	-5.1111e-06	5.1111e-06	0.50185	-5.7038e-06	5.7038e-06	0.27302	-5.5695e-06	5.5695e-06	0.3436
-5.5771e-06	5.5771e-06	0.37734	-5.1198e-06	5.1198e-06	0.50285	-5.7241e-06	5.7241e-06	0.27402	-5.6074e-06	5.6074e-06	0.3446
-5.5846e-06	5.5846e-06	0.37834	-5.1334e-06	5.1334e-06	0.50385	-5.7409e-06	5.7409e-06	0.27502	-5.6369e-06	5.6369e-06	0.3456
-5.5939e-06	5.5939e-06	0.37934	-5.1435e-06	5.1435e-06	0.50485	-5.7604e-06	5.7604e-06	0.27602	-5.6708e-06	5.6708e-06	0.3466
-5.6329e-06	5.6329e-06	0.38034	-5.1582e-06	5.1582e-06	0.50585	-5.7772e-06	5.7772e-06	0.27702	-5.7006e-06	5.7006e-06	0.3476
-5.6764e-06	5.6764e-06	0.38134	-5.1666e-06	5.1666e-06	0.50685	-5.7966e-06	5.7966e-06	0.27802	-5.7181e-06	5.7181e-06	0.3486
-5.6377e-06	5.6377e-06	0.38234	-5.1762e-06	5.1762e-06	0.50785	-5.8147e-06	5.8147e-06	0.27902	-5.7541e-06	5.7541e-06	0.3496
-5.6656e-06	5.6656e-06	0.38334	-5.1891e-06	5.1891e-06	0.50885	-5.8354e-06	5.8354e-06	0.28002	-5.7827e-06	5.7827e-06	0.3506
-5.6653e-06	5.6653e-06	0.38434	-5.199e-06	5.199e-06	0.50985	-5.8531e-06	5.8531e-06	0.28102	-5.8138e-06	5.8138e-06	0.3516
-5.6856e-06	5.6856e-06	0.38534	-5.213e-06	5.213e-06	0.51085	-5.8741e-06	5.8741e-06	0.28202	-5.8584e-06	5.8584e-06	0.3526
-5.6936e-06	5.6936e-06	0.38634	-5.2231e-06	5.2231e-06	0.51185	-5.8917e-06	5.8917e-06	0.28302	-5.8914e-06	5.8914e-06	0.3536
-5.6936e-06	5.6936e-06	0.38734	-5.2341e-06	5.2341e-06	0.51285	-5.9122e-06	5.9122e-06	0.28402	-5.9301e-06	5.9301e-06	0.3546
-5.6918e-06	5.6918e-06	0.38834	-5.2493e-06	5.2493e-06	0.51385	-5.9266e-06	5.9266e-06	0.28502	-5.9628e-06	5.9628e-06	0.3556
-5.7006e-06	5.7006e-06	0.38934	-5.2616e-06	5.2616e-06	0.51485	-5.9469e-06	5.9469e-06	0.28602	-5.9982e-06	5.9982e-06	0.3566
-5.7147e-06	5.7147e-06	0.39034	-5.2807e-06	5.2807e-06	0.51585	-5.9683e-06	5.9683e-06	0.28702	-6.0286e-06	6.0286e-06	0.3576
-5.743e-06	5.743e-06	0.39134	-5.2945e-06	5.2945e-06	0.51685	-5.987e-06	5.987e-06	0.28802	-6.073e-06	6.073e-06	0.3586
-5.7675e-06	5.7675e-06	0.39234	-5.3046e-06	5.3046e-06	0.51785	-6.008e-06	6.008e-06	0.28902	-6.1108e-06	6.1108e-06	0.3596
-5.7595e-06	5.7595e-06	0.39334	-5.3188e-06	5.3188e-06	0.51885	-6.0278e-06	6.0278e-06	0.29002	-6.1369e-06	6.1369e-06	0.3606
-5.8e-06	5.8e-06	0.39434	-5.3326e-06	5.3326e-06	0.51985	-6.05e-06	6.05e-06	0.29102	-6.163e-06	6.163e-06	0.3616
-5.8148e-06	5.8148e-06	0.39534	-5.3477e-06	5.3477e-06	0.52085	-6.0688e-06	6.0688e-06	0.29202	-6.1855e-06	6.1855e-06	0.3626
-5.8598e-06	5.8598e-06	0.39634	-5.3585e-06	5.3585e-06	0.52185	-6.0915e-06	6.0915e-06	0.29302	-6.2298e-06	6.2298e-06	0.3636
-5.839e-06	5.839e-06	0.39734	-5.3717e-06	5.3717e-06	0.52285	-6.1106e-06	6.1106e-06	0.29402	-6.2559e-06	6.2559e-06	0.3646
-5.8617e-06	5.8617e-06	0.39834	-5.3892e-06	5.3892e-06	0.52385	-6.1334e-06	6.1334e-06	0.29502	-6.2975e-06	6.2975e-06	0.3656
-5.917e-06	5.917e-06	0.39934	-5.4031e-06	5.4031e-06	0.52485	-6.1551e-06	6.1551e-06	0.29602	-6.3491e-06	6.3491e-06	0.3666
-5.8481e-06	5.8481e-06	0.40034	-5.416e-06	5.416e-06	0.52585	-6.1783e-06	6.1783e-06	0.29702	-6.3882e-06	6.3882e-06	0.3676
-5.878e-06	5.878e-06	0.40134	-5.4296e-06	5.4296e-06	0.52685	-6.1982e-06	6.1982e-06	0.29802	-6.4082e-06	6.4082e-06	0.3686
-5.8811e-06	5.8811e-06	0.40234	-5.4432e-06	5.4432e-06	0.52785	-6.2241e-06	6.2241e-06	0.29902	-6.4778e-06	6.4778e-06	0.3696
-5.9182e-06	5.9182e-06	0.40334	-5.4603e-06	5.4603e-06	0.52885	-6.2463e-06	6.2463e-06	0.30002	-6.5185e-06	6.5185e-06	0.3706
-5.9238e-06	5.9238e-06	0.40434	-5.4755e-06	5.4755e-06	0.52985	-6.2716e-06	6.2716e-06	0.30102	-6.5365e-06	6.5365e-06	0.3716
-6.0242e-06	6.0242e-06	0.40534	-5.4941e-06	5.4941e-06	0.53085	-6.2929e-06	6.2929e-06	0.30202	-6.5862e-06	6.5862e-06	0.3726
-6.0427e-06	6.0427e-06	0.40634	-5.5078e-06	5.5078e-06	0.53185	-6.3188e-06	6.3188e-06	0.30302	-6.6126e-06	6.6126e-06	0.3736
-5.9632e-06	5.9632e-06	0.40734	-5.5235e-06	5.5235e-06	0.53285	-6.3422e-06	6.3422e-06	0.30402	-6.6617e-06	6.6617e-06	0.3746
-5.9724e-06	5.9724e-06	0.40834	-5.5436e-06	5.5436e-06	0.53385	-6.3704e-06	6.3704e-06	0.30502	-6.6706e-06	6.6706e-06	0.3756
-5.9793e-06	5.9793e-06	0.40934	-5.558e-06	5.558e-06	0.53485	-6.3912e-06	6.3912e-06	0.30602	-6.7309e-06	6.7309e-06	0.3766
-6.0094e-06	6.0094e-06	0.41034	-5.5785e-06	5.5785e-06	0.53585	-6.4167e-06	6.4167e-06	0.30702	-6.7754e-06	6.7754e-06	0.3776
-6.0189e-06	6.0189e-06	0.41134	-5.5943e-06	5.5943e-06	0.53685	-6.4404e-06	6.4404e-06	0.30802	-6.7818e-06	6.7818e-06	0.3786
-6.0468e-06	6.0468e-06	0.41234	-5.6114e-06	5.6114e-06	0.53785	-6.4687e-06	6.4687e-06	0.30902	-6.7809e-06	6.7809e-06	0.3796
-6.047e-06	6.047e-06	0.41334	-5.6329e-06	5.6329e-06	0.53885	-6.4949e-06	6.4949e-06	0.31002	-6.8296e-06	6.8296e-06	0.3806
-6.0979e-06	6.0979e-06	0.41434	-5.6484e-06	5.6484e-06	0.53985	-6.5238e-06	6.5238e-06	0.31102	-6.9043e-06	6.9043e-06	0.3816
-6.0876e-06	6.0876e-06	0.41534	-5.6692e-06	5.6692e-06	0.54085	-6.5512e-06	6.5512e-06	0.31202	-6.9979e-06	6.9979e-06	0.3826
-6.1166e-06	6.1166e-06	0.41634	-5.6855e-06	5.6855e-06	0.54185	-6.5793e-06	6.5793e-06	0.31302	-6.9966e-06	6.9966e-06	0.3836
-6.1207e-06	6.1207e-06	0.41734	-5.7034e-06	5.7034e-06	0.54285	-6.606e-06	6.606e-06	0.31402	-7.0512e-06	7.0512e-06	0.3846
-6.1325e-06	6.1325e-06	0.41834	-5.7262e-06	5.7262e-06	0.54385	-6.6377e-06	6.6377e-06	0.31502	-7.0962e-06	7.0962e-06	0.3856
-6.1645e-06	6.1645e-06	0.41934	-5.7434e-06	5.7434e-06	0.54485	-6.6655e-06	6.6655e-06	0.31602	-7.1266e-06	7.1266e-06	0.3866
-6.1743e-06	6.1743e-06	0.42034	-5.766e-06	5.766e-06	0.54585	-6.6987e-06	6.6987e-06	0.31702	-7.1518e-06	7.1518e-06	0.3876
-6.1807e-06	6.1807e-06	0.42134	-5.7838e-06	5.7838e-06	0.54685	-6.7286e-06	6.7286e-06	0.31802	-7.1694e-06	7.1694e-06	0.3886
-6.1918e-06	6.1918e-06	0.42234	-5.803e-06	5.803e-06	0.54785	-6.7624e-06	6.7624e-06	0.31902	-7.1912e-06	7.1912e-06	0.3896
-6.2052e-06	6.2052e-06	0.42334	-5.8269e-06	5.8269e-06	0.54885	-6.7894e-06	6.7894e-06	0.32002	-7.2273e-06	7.2273e-06	0.3906
-6.2528e-06	6.2528e-06	0.42434	-5.846e-06	5.846e-06	0.54985	-6.8207e-06	6.8207e-06	0.32102	-7.3206e-06	7.3206e-06	0.3916
-6.2705e-06	6.2705e-06	0.42534	-5.8659e-06	5.8659e-06	0.55085	-6.8502e-06	6.8502e-06	0.32202	-7.3427e-06	7.3427e-06	0.3926
-6.2631e-06	6.2631e-06	0.42634	-5.891e-06	5.891e-06	0.55185	-6.8835e-06	6.8835e-06	0.32302	-7.376e-06	7.376e-06	0.3936
-6.2889e-06	6.2889e-06	0.42734	-5.9113e-06	5.9113e-06	0.55285	-6.9149e-06	6.9149e-06	0.32402	-7.438e-06	7.438e-06	0.3946
-6.3099e-06	6.3099e-06	0.42834	-5.9368e-06	5.9368e-06	0.55385	-6.9507e-06	6.9507e-06	0.32502	-7.4686e-06	7.4686e-06	0.3956
-6.3637e-06	6.3637e-06	0.42934	-5.9572e-06	5.9572e-06	0.55485	-6.9827e-06	6.9827e-06	0.32602	-7.5062e-06	7.5062e-06	0.3966
-6.3304e-06	6.3304e-06	0.43034	-5.9792e-06	5.9792e-06	0.55585	-7.0194e-06	7.0194e-06	0.32702	-7.5476e-06	7.5476e-06	0.3976
-6.3727e-06	6.3727e-06	0.43134	-6.0051e-06	6.0051e-06	0.55685	-7.0568e-06	7.0568e-06	0.32802	-7.5906e-06	7.5906e-06	0.3986
-6.3803e-06	6.3803e-06	0.43234	-6.0276e-06	6.0276e-06	0.55785	-7.0897e-06	7.0897e-06	0.32902	-7.6082e-06	7.6082e-06	0.3996
-6.4146e-06	6.4146e-06	0.43334	-6.0559e-06	6.0559e-06	0.55885	-7.1289e-06	7.1289e-06	0.33002	-7.6698e-06	7.6698e-06	0.4006
-6.444e-06	6.444e-06	0.43434	-6.0775e-06	6.0775e-06	0.55985	-7.1645e-06	7.1645e-06	0.33102	-7.7026e-06	7.7026e-06	0.4016
-6.4398e-06	6.4398e-06	0.43534	-6.1017e-06	6.1017e-06	0.56085	-7.2047e-06	7.2047e-06	0.33202	-7.7169e-06	7.7169e-06	0.4026
-6.4907e-06	6.4907e-06	0.43634	-6.129e-06	6.129e-06	0.56185	-7.2471e-06	7.2471e-06	0.33302	-7.7664e-06	7.7664e-06	0.4036
-6.4894e-06	6.4894e-06	0.43734	-6.1539e-06	6.1539e-06	0.56285	-7.2821e-06	7.2821e-06	0.33402	-7.7968e-06	7.7968e-06	0.4046
-6.5001e-06	6.5001e-06	0.43834	-6.1874e-06	6.1874e-06	0.56385	-7.3167e-06	7.3167e-06	0.33502	-7.8563e-06	7.8563e-06	0.4056
-6.5262e-06	6.5262e-06	0.43934	-6.2069e-06	6.2069e-06	0.56485	-7.3543e-06	7.3543e-06	0.33602	-7.8431e-06	7.8431e-06	0.4066
-6.5564e-06	6.5564e-06	0.44034	-6.2332e-06	6.2332e-06	0.56585	-7.393e-06	7.393e-06	0.33702	-7.9279e-06	7.9279e-06	0.4076
-6.5997e-06	6.5997e-06	0.44134	-6.2631e-06	6.2631e-06	0.56685	-7.4335e-06	7.4335e-06	0.33802	-7.9938e-06	7.9938e-06	0.4086
-6.6689e-06	6.6689e-06	0.44234	-6.2893e-06	6.2893e-06	0.56785	-7.4723e-06	7.4723e-06	0.33902	-8.0456e-06	8.0456e-06	0.4096
-6.6621e-06	6.6621e-06	0.44334	-6.3203e-06	6.3203e-06	0.56885	-7.5138e-06	7.5138e-06	0.34002	-8.0769e-06	8.0769e-06	0.4106
-6.6544e-06	6.6544e-06	0.44434	-6.3466e-06	6.3466e-06	0.56985	-7.5535e-06	7.5535e-06	0.34102	-8.1419e-06	8.1419e-06	0.4116
-6.7145e-06	6.7145e-06	0.44534	-6.3714e-06	6.3714e-06	0.57085	-7.5954e-06	7.5954e-06	0.34202	-8.1347e-06	8.1347e-06	0.4126
-6.7394e-06	6.7394e-06	0.44634	-6.4046e-06	6.4046e-06	0.57185	-7.6342e-06	7.6342e-06	0.34302	-8.1654e-06	8.1654e-06	0.4136
-6.7773e-06	6.7773e-06	0.44734	-6.4324e-06	6.4324e-06	0.57285	-7.6788e-06	7.6788e-06	0.34402	-8.1451e-06	8.1451e-06	0.4146
-6.7861e-06	6.7861e-06	0.44834	-6.4656e-06	6.4656e-06	0.57385	-7.7206e-06	7.7206e-06	0.34502	-8.1928e-06	8.1928e-06	0.4156
-6.7593e-06	6.7593e-06	0.44934	-6.4919e-06	6.4919e-06	0.57485	-7.7649e-06	7.7649e-06	0.34602	-8.2416e-06	8.2416e-06	0.4166
-6.8072e-06	6.8072e-06	0.45034	-6.5225e-06	6.5225e-06	0.57585	-7.8085e-06	7.8085e-06	0.34702	-8.2923e-06	8.2923e-06	0.4176
-6.8936e-06	6.8936e-06	0.45134	-6.5557e-06	6.5557e-06	0.57685	-7.8537e-06	7.8537e-06	0.34802	-8.3509e-06	8.3509e-06	0.4186
-6.841e-06	6.841e-06	0.45234	-6.5867e-06	6.5867e-06	0.57785	-7.8951e-06	7.8951e-06	0.34902	-8.4478e-06	8.4478e-06	0.4196
-6.8615e-06	6.8615e-06	0.45334	-6.6219e-06	6.6219e-06	0.57885	-7.9417e-06	7.9417e-06	0.35002	-8.492e-06	8.492e-06	0.4206
-6.8983e-06	6.8983e-06	0.45434	-6.6511e-06	6.6511e-06	0.57985	-7.9861e-06	7.9861e-06	0.35102	-8.482e-06	8.482e-06	0.4216
-6.9771e-06	6.9771e-06	0.45534	-6.6813e-06	6.6813e-06	0.58085	-8.031e-06	8.031e-06	0.35202	-8.497e-06	8.497e-06	0.4226
-6.942e-06	6.942e-06	0.45634	-6.7191e-06	6.7191e-06	0.58185	-8.0735e-06	8.0735e-06	0.35302	-8.4788e-06	8.4788e-06	0.4236
-6.9821e-06	6.9821e-06	0.45734	-6.7507e-06	6.7507e-06	0.58285	-8.1204e-06	8.1204e-06	0.35402	-8.5419e-06	8.5419e-06	0.4246
-7.0049e-06	7.0049e-06	0.45834	-6.7889e-06	6.7889e-06	0.58385	-8.1658e-06	8.1658e-06	0.35502	-8.556e-06	8.556e-06	0.4256
-7.1056e-06	7.1056e-06	0.45934	-6.8214e-06	6.8214e-06	0.58485	-8.2145e-06	8.2145e-06	0.35602	-8.6296e-06	8.6296e-06	0.4266
-7.0997e-06	7.0997e-06	0.46034	-6.8557e-06	6.8557e-06	0.58585	-8.2587e-06	8.2587e-06	0.35702	-8.6861e-06	8.6861e-06	0.4276
-7.1022e-06	7.1022e-06	0.46134	-6.8953e-06	6.8953e-06	0.58685	-8.3065e-06	8.3065e-06	0.35802	-8.7145e-06	8.7145e-06	0.4286
-7.1175e-06	7.1175e-06	0.46234	-6.9305e-06	6.9305e-06	0.58785	-8.3509e-06	8.3509e-06	0.35902	-8.7723e-06	8.7723e-06	0.4296
-7.1704e-06	7.1704e-06	0.46334	-6.9701e-06	6.9701e-06	0.58885	-8.4031e-06	8.4031e-06	0.36002	-8.8298e-06	8.8298e-06	0.4306
-7.1861e-06	7.1861e-06	0.46434	-7.0066e-06	7.0066e-06	0.58985	-8.4508e-06	8.4508e-06	0.36102	-8.8612e-06	8.8612e-06	0.4316
-7.229e-06	7.229e-06	0.46534	-7.0427e-06	7.0427e-06	0.59085	-8.5036e-06	8.5036e-06	0.36202	-8.8875e-06	8.8875e-06	0.4326
-7.2492e-06	7.2492e-06	0.46634	-7.0849e-06	7.0849e-06	0.59185	-8.5533e-06	8.5533e-06	0.36302	-8.9709e-06	8.9709e-06	0.4336
-7.3208e-06	7.3208e-06	0.46734	-7.1226e-06	7.1226e-06	0.59285	-8.6065e-06	8.6065e-06	0.36402	-9.0334e-06	9.0334e-06	0.4346
-7.3437e-06	7.3437e-06	0.46834	-7.1673e-06	7.1673e-06	0.59385	-8.6561e-06	8.6561e-06	0.36502	-9.1175e-06	9.1175e-06	0.4356
-7.4375e-06	7.4375e-06	0.46934	-7.2055e-06	7.2055e-06	0.59485	-8.7267e-06	8.7267e-06	0.36602	-9.2533e-06	9.2533e-06	0.4366
-7.4203e-06	7.4203e-06	0.47034	-7.2464e-06	7.2464e-06	0.59585	-8.7666e-06	8.7666e-06	0.36702	-9.2828e-06	9.2828e-06	0.4376
-7.4918e-06	7.4918e-06	0.47134	-7.2899e-06	7.2899e-06	0.59685	-8.8138e-06	8.8138e-06	0.36802	-9.3401e-06	9.3401e-06	0.4386
-7.4448e-06	7.4448e-06	0.47234	-7.3308e-06	7.3308e-06	0.59785	-8.8649e-06	8.8649e-06	0.36902	-9.3955e-06	9.3955e-06	0.4396
-7.4709e-06	7.4709e-06	0.47334	-7.3716e-06	7.3716e-06	0.59885	-8.9168e-06	8.9168e-06	0.37002	-9.4638e-06	9.4638e-06	0.4406
-7.5133e-06	7.5133e-06	0.47434	-7.4184e-06	7.4184e-06	0.59985	-8.9709e-06	8.9709e-06	0.37102	-9.4629e-06	9.4629e-06	0.4416
-7.5632e-06	7.5632e-06	0.47534	-7.4593e-06	7.4593e-06	0.60085	-9.0223e-06	9.0223e-06	0.37202	-9.5498e-06	9.5498e-06	0.4426
-7.5796e-06	7.5796e-06	0.47634	-7.5091e-06	7.5091e-06	0.60185	-9.0774e-06	9.0774e-06	0.37302	-9.5907e-06	9.5907e-06	0.4436
-7.6172e-06	7.6172e-06	0.47734	-7.5531e-06	7.5531e-06	0.60285	-9.1316e-06	9.1316e-06	0.37402	-9.6612e-06	9.6612e-06	0.4446
-7.6578e-06	7.6578e-06	0.47834	-7.5959e-06	7.5959e-06	0.60385	-9.1892e-06	9.1892e-06	0.37502	-9.7354e-06	9.7354e-06	0.4456
-7.6988e-06	7.6988e-06	0.47934	-7.6475e-06	7.6475e-06	0.60485	-9.243e-06	9.243e-06	0.37602	-9.7873e-06	9.7873e-06	0.4466
-7.727e-06	7.727e-06	0.48034	-7.6933e-06	7.6933e-06	0.60585	-9.3001e-06	9.3001e-06	0.37702	-9.8381e-06	9.8381e-06	0.4476
-7.7605e-06	7.7605e-06	0.48134	-7.7452e-06	7.7452e-06	0.60685	-9.353e-06	9.353e-06	0.37802	-9.8865e-06	9.8865e-06	0.4486
-7.7978e-06	7.7978e-06	0.48234	-7.7914e-06	7.7914e-06	0.60785	-9.4083e-06	9.4083e-06	0.37902	-9.9789e-06	9.9789e-06	0.4496
-7.8432e-06	7.8432e-06	0.48334	-7.839e-06	7.839e-06	0.60885	-9.4615e-06	9.4615e-06	0.38002	-1.0019e-05	1.0019e-05	0.4506
-7.9114e-06	7.9114e-06	0.48434	-7.8946e-06	7.8946e-06	0.60985	-9.5227e-06	9.5227e-06	0.38102	-1.0076e-05	1.0076e-05	0.4516
-7.967e-06	7.967e-06	0.48534	-7.9444e-06	7.9444e-06	0.61085	-9.5825e-06	9.5825e-06	0.38202	-1.0154e-05	1.0154e-05	0.4526
-7.9813e-06	7.9813e-06	0.48634	-8.0018e-06	8.0018e-06	0.61185	-9.6435e-06	9.6435e-06	0.38302	-1.018e-05	1.018e-05	0.4536
-8.0705e-06	8.0705e-06	0.48734	-8.0523e-06	8.0523e-06	0.61285	-9.7008e-06	9.7008e-06	0.38402	-1.0251e-05	1.0251e-05	0.4546
-8.0339e-06	8.0339e-06	0.48834	-8.1037e-06	8.1037e-06	0.61385	-9.7571e-06	9.7571e-06	0.38502	-1.0353e-05	1.0353e-05	0.4556
-8.083e-06	8.083e-06	0.48934	-8.1624e-06	8.1624e-06	0.61485	-9.8129e-06	9.8129e-06	0.38602	-1.0427e-05	1.0427e-05	0.4566
-8.1127e-06	8.1127e-06	0.49034	-8.2197e-06	8.2197e-06	0.61585	-9.8751e-06	9.8751e-06	0.38702	-1.0506e-05	1.0506e-05	0.4576
-8.2278e-06	8.2278e-06	0.49134	-8.2765e-06	8.2765e-06	0.61685	-9.9331e-06	9.9331e-06	0.38802	-1.0613e-05	1.0613e-05	0.4586
-8.1965e-06	8.1965e-06	0.49234	-8.3289e-06	8.3289e-06	0.61785	-9.9985e-06	9.9985e-06	0.38902	-1.0668e-05	1.0668e-05	0.4596
-8.2412e-06	8.2412e-06	0.49334	-8.3825e-06	8.3825e-06	0.61885	-1.0058e-05	1.0058e-05	0.39002	-1.0743e-05	1.0743e-05	0.4606
-8.2936e-06	8.2936e-06	0.49434	-8.4459e-06	8.4459e-06	0.61985	-1.0123e-05	1.0123e-05	0.39102	-1.0845e-05	1.0845e-05	0.4616
-8.3633e-06	8.3633e-06	0.49534	-8.5016e-06	8.5016e-06	0.62085	-1.0186e-05	1.0186e-05	0.39202	-1.0952e-05	1.0952e-05	0.4626
-8.3906e-06	8.3906e-06	0.49634	-8.5673e-06	8.5673e-06	0.62185	-1.0252e-05	1.0252e-05	0.39302	-1.1e-05	1.1e-05	0.4636
-8.4434e-06	8.4434e-06	0.49734	-8.6268e-06	8.6268e-06	0.62285	-1.0316e-05	1.0316e-05	0.39402	-1.1094e-05	1.1094e-05	0.4646
-8.4988e-06	8.4988e-06	0.49834	-8.6864e-06	8.6864e-06	0.62385	-1.0382e-05	1.0382e-05	0.39502	-1.12e-05	1.12e-05	0.4656
-8.5251e-06	8.5251e-06	0.49934	-8.7544e-06	8.7544e-06	0.62485	-1.0445e-05	1.0445e-05	0.39602	-1.1275e-05	1.1275e-05	0.4666
-8.5493e-06	8.5493e-06	0.50034	-8.817e-06	8.817e-06	0.62585	-1.0508e-05	1.0508e-05	0.39702	-1.1418e-05	1.1418e-05	0.4676
-8.6499e-06	8.6499e-06	0.50134	-8.8875e-06	8.8875e-06	0.62685	-1.0571e-05	1.0571e-05	0.39802	-1.1449e-05	1.1449e-05	0.4686
-8.7219e-06	8.7219e-06	0.50234	-8.9516e-06	8.9516e-06	0.62785	-1.064e-05	1.064e-05	0.39902	-1.1595e-05	1.1595e-05	0.4696
-8.677e-06	8.677e-06	0.50334	-9.0175e-06	9.0175e-06	0.62885	-1.0704e-05	1.0704e-05	0.40002	-1.1711e-05	1.1711e-05	0.4706
-8.7298e-06	8.7298e-06	0.50434	-9.0911e-06	9.0911e-06	0.62985	-1.0771e-05	1.0771e-05	0.40102	-1.1798e-05	1.1798e-05	0.4716
-8.7681e-06	8.7681e-06	0.50534	-9.1588e-06	9.1588e-06	0.63085	-1.084e-05	1.084e-05	0.40202	-1.1835e-05	1.1835e-05	0.4726
-8.8224e-06	8.8224e-06	0.50634	-9.2354e-06	9.2354e-06	0.63185	-1.0913e-05	1.0913e-05	0.40302	-1.1888e-05	1.1888e-05	0.4736
-8.8987e-06	8.8987e-06	0.50734	-9.3055e-06	9.3055e-06	0.63285	-1.0976e-05	1.0976e-05	0.40402	-1.1928e-05	1.1928e-05	0.4746
-8.9267e-06	8.9267e-06	0.50834	-9.3772e-06	9.3772e-06	0.63385	-1.1049e-05	1.1049e-05	0.40502	-1.2047e-05	1.2047e-05	0.4756
-8.9843e-06	8.9843e-06	0.50934	-9.46e-06	9.46e-06	0.63485	-1.1115e-05	1.1115e-05	0.40602	-1.2137e-05	1.2137e-05	0.4766
-9.0441e-06	9.0441e-06	0.51034	-9.532e-06	9.532e-06	0.63585	-1.1189e-05	1.1189e-05	0.40702	-1.2238e-05	1.2238e-05	0.4776
-9.0764e-06	9.0764e-06	0.51134	-9.6132e-06	9.6132e-06	0.63685	-1.1259e-05	1.1259e-05	0.40802	-1.2364e-05	1.2364e-05	0.4786
-9.1327e-06	9.1327e-06	0.51234	-9.6917e-06	9.6917e-06	0.63785	-1.1331e-05	1.1331e-05	0.40902	-1.25e-05	1.25e-05	0.4796
-9.1819e-06	9.1819e-06	0.51334	-9.77e-06	9.77e-06	0.63885	-1.1402e-05	1.1402e-05	0.41002	-1.2691e-05	1.2691e-05	0.4806
-9.233e-06	9.233e-06	0.51434	-9.8586e-06	9.8586e-06	0.63985	-1.1475e-05	1.1475e-05	0.41102	-1.281e-05	1.281e-05	0.4816
-9.2995e-06	9.2995e-06	0.51534	-9.9391e-06	9.9391e-06	0.64085	-1.1548e-05	1.1548e-05	0.41202	-1.2824e-05	1.2824e-05	0.4826
-9.3372e-06	9.3372e-06	0.51634	-1.003e-05	1.003e-05	0.64185	-1.1618e-05	1.1618e-05	0.41302	-1.2936e-05	1.2936e-05	0.4836
-9.3869e-06	9.3869e-06	0.51734	-1.0114e-05	1.0114e-05	0.64285	-1.1686e-05	1.1686e-05	0.41402	-1.3013e-05	1.3013e-05	0.4846
-9.4449e-06	9.4449e-06	0.51834	-1.0201e-05	1.0201e-05	0.64385	-1.1758e-05	1.1758e-05	0.41502	-1.3165e-05	1.3165e-05	0.4856
-9.497e-06	9.497e-06	0.51934	-1.0296e-05	1.0296e-05	0.64485	-1.1826e-05	1.1826e-05	0.41602	-1.3315e-05	1.3315e-05	0.4866
-9.5895e-06	9.5895e-06	0.52034	-1.0384e-05	1.0384e-05	0.64585	-1.1893e-05	1.1893e-05	0.41702	-1.3372e-05	1.3372e-05	0.4876
-9.6161e-06	9.6161e-06	0.52134	-1.048e-05	1.048e-05	0.64685	-1.1962e-05	1.1962e-05	0.41802	-1.3512e-05	1.3512e-05	0.4886
-9.6773e-06	9.6773e-06	0.52234	-1.0572e-05	1.0572e-05	0.64785	-1.2024e-05	1.2024e-05	0.41902	-1.3567e-05	1.3567e-05	0.4896
-9.729e-06	9.729e-06	0.52334	-1.0666e-05	1.0666e-05	0.64885	-1.2092e-05	1.2092e-05	0.42002	-1.3731e-05	1.3731e-05	0.4906
-9.7952e-06	9.7952e-06	0.52434	-1.0773e-05	1.0773e-05	0.64985	-1.2167e-05	1.2167e-05	0.42102	-1.3813e-05	1.3813e-05	0.4916
-9.8611e-06	9.8611e-06	0.52534	-1.0869e-05	1.0869e-05	0.65085	-1.2244e-05	1.2244e-05	0.42202	-1.3821e-05	1.3821e-05	0.4926
-9.9248e-06	9.9248e-06	0.52634	-1.097e-05	1.097e-05	0.65185	-1.231e-05	1.231e-05	0.42302	-1.3846e-05	1.3846e-05	0.4936
-9.9803e-06	9.9803e-06	0.52734	-1.1082e-05	1.1082e-05	0.65285	-1.2391e-05	1.2391e-05	0.42402	-1.4035e-05	1.4035e-05	0.4946
-1.0051e-05	1.0051e-05	0.52834	-1.1189e-05	1.1189e-05	0.65385	-1.2459e-05	1.2459e-05	0.42502	-1.42e-05	1.42e-05	0.4956
-1.0128e-05	1.0128e-05	0.52934	-1.1299e-05	1.1299e-05	0.65485	-1.2534e-05	1.2534e-05	0.42602	-1.4241e-05	1.4241e-05	0.4966
-1.0178e-05	1.0178e-05	0.53034	-1.1407e-05	1.1407e-05	0.65585	-1.2601e-05	1.2601e-05	0.42702	-1.4405e-05	1.4405e-05	0.4976
-1.0247e-05	1.0247e-05	0.53134	-1.1518e-05	1.1518e-05	0.65685	-1.2682e-05	1.2682e-05	0.42802	-1.4599e-05	1.4599e-05	0.4986
-1.0303e-05	1.0303e-05	0.53234	-1.164e-05	1.164e-05	0.65785	-1.2758e-05	1.2758e-05	0.42902	-1.4548e-05	1.4548e-05	0.4996
-1.038e-05	1.038e-05	0.53334	-1.1755e-05	1.1755e-05	0.65885	-1.2833e-05	1.2833e-05	0.43002	-1.4595e-05	1.4595e-05	0.5006
-1.0446e-05	1.0446e-05	0.53434	-1.1883e-05	1.1883e-05	0.65985	-1.2914e-05	1.2914e-05	0.43102	-1.4661e-05	1.4661e-05	0.5016
-1.0544e-05	1.0544e-05	0.53534	-1.2002e-05	1.2002e-05	0.66085	-1.2993e-05	1.2993e-05	0.43202	-1.4754e-05	1.4754e-05	0.5026
-1.058e-05	1.058e-05	0.53634	-1.2127e-05	1.2127e-05	0.66185	-1.3067e-05	1.3067e-05	0.43302	-1.487e-05	1.487e-05	0.5036
-1.0663e-05	1.0663e-05	0.53734	-1.2263e-05	1.2263e-05	0.66285	-1.3145e-05	1.3145e-05	0.43402	-1.4888e-05	1.4888e-05	0.5046
-1.0753e-05	1.0753e-05	0.53834	-1.2388e-05	1.2388e-05	0.66385	-1.3225e-05	1.3225e-05	0.43502	-1.5037e-05	1.5037e-05	0.5056
-1.0792e-05	1.0792e-05	0.53934	-1.253e-05	1.253e-05	0.66485	-1.3301e-05	1.3301e-05	0.43602	-1.5146e-05	1.5146e-05	0.5066
-1.0864e-05	1.0864e-05	0.54034	-1.2664e-05	1.2664e-05	0.66585	-1.3385e-05	1.3385e-05	0.43702	-1.5296e-05	1.5296e-05	0.5076
-1.0928e-05	1.0928e-05	0.54134	-1.2802e-05	1.2802e-05	0.66685	-1.3475e-05	1.3475e-05	0.43802	-1.5408e-05	1.5408e-05	0.5086
-1.0984e-05	1.0984e-05	0.54234	-1.2951e-05	1.2951e-05	0.66785	-1.3546e-05	1.3546e-05	0.43902	-1.5442e-05	1.5442e-05	0.5096
-1.107e-05	1.107e-05	0.54334	-1.3094e-05	1.3094e-05	0.66885	-1.3632e-05	1.3632e-05	0.44002	-1.5603e-05	1.5603e-05	0.5106
-1.116e-05	1.116e-05	0.54434	-1.3252e-05	1.3252e-05	0.66985	-1.3712e-05	1.3712e-05	0.44102	-1.5821e-05	1.5821e-05	0.5116
-1.1218e-05	1.1218e-05	0.54534	-1.3402e-05	1.3402e-05	0.67085	-1.3805e-05	1.3805e-05	0.44202	-1.6011e-05	1.6011e-05	0.5126
-1.1343e-05	1.1343e-05	0.54634	-1.3562e-05	1.3562e-05	0.67185	-1.3884e-05	1.3884e-05	0.44302	-1.6144e-05	1.6144e-05	0.5136
-1.1414e-05	1.1414e-05	0.54734	-1.3731e-05	1.3731e-05	0.67285	-1.3961e-05	1.3961e-05	0.44402	-1.6313e-05	1.6313e-05	0.5146
-1.1513e-05	1.1513e-05	0.54834	-1.3889e-05	1.3889e-05	0.67385	-1.4037e-05	1.4037e-05	0.44502	-1.6271e-05	1.6271e-05	0.5156
-1.1526e-05	1.1526e-05	0.54934	-1.4064e-05	1.4064e-05	0.67485	-1.4124e-05	1.4124e-05	0.44602	-1.6249e-05	1.6249e-05	0.5166
-1.161e-05	1.161e-05	0.55034	-1.4232e-05	1.4232e-05	0.67585	-1.4207e-05	1.4207e-05	0.44702	-1.6408e-05	1.6408e-05	0.5176
-1.171e-05	1.171e-05	0.55134	-1.4405e-05	1.4405e-05	0.67685	-1.4301e-05	1.4301e-05	0.44802	-1.6589e-05	1.6589e-05	0.5186
-1.1792e-05	1.1792e-05	0.55234	-1.4589e-05	1.4589e-05	0.67785	-1.4381e-05	1.4381e-05	0.44902	-1.6813e-05	1.6813e-05	0.5196
-1.1869e-05	1.1869e-05	0.55334	-1.4771e-05	1.4771e-05	0.67885	-1.447e-05	1.447e-05	0.45002	-1.6911e-05	1.6911e-05	0.5206
-1.1951e-05	1.1951e-05	0.55434	-1.4968e-05	1.4968e-05	0.67985	-1.4553e-05	1.4553e-05	0.45102	-1.696e-05	1.696e-05	0.5216
-1.2055e-05	1.2055e-05	0.55534	-1.5156e-05	1.5156e-05	0.68085	-1.4671e-05	1.4671e-05	0.45202	-1.7032e-05	1.7032e-05	0.5226
-1.2146e-05	1.2146e-05	0.55634	-1.5353e-05	1.5353e-05	0.68185	-1.4727e-05	1.4727e-05	0.45302	-1.7221e-05	1.7221e-05	0.5236
-1.2208e-05	1.2208e-05	0.55734	-1.5564e-05	1.5564e-05	0.68285	-1.4811e-05	1.4811e-05	0.45402	-1.7332e-05	1.7332e-05	0.5246
-1.23e-05	1.23e-05	0.55834	-1.5768e-05	1.5768e-05	0.68385	-1.4903e-05	1.4903e-05	0.45502	-1.7396e-05	1.7396e-05	0.5256
-1.2395e-05	1.2395e-05	0.55934	-1.599e-05	1.599e-05	0.68485	-1.4991e-05	1.4991e-05	0.45602	-1.7553e-05	1.7553e-05	0.5266
-1.2502e-05	1.2502e-05	0.56034	-1.6206e-05	1.6206e-05	0.68585	-1.5094e-05	1.5094e-05	0.45702	-1.7643e-05	1.7643e-05	0.5276
-1.2575e-05	1.2575e-05	0.56134	-1.6413e-05	1.6413e-05	0.68685	-1.5183e-05	1.5183e-05	0.45802	-1.7765e-05	1.7765e-05	0.5286
-1.2674e-05	1.2674e-05	0.56234	-1.6646e-05	1.6646e-05	0.68785	-1.5275e-05	1.5275e-05	0.45902	-1.7947e-05	1.7947e-05	0.5296
-1.2785e-05	1.2785e-05	0.56334	-1.6877e-05	1.6877e-05	0.68885	-1.536e-05	1.536e-05	0.46002	-1.8225e-05	1.8225e-05	0.5306
-1.2868e-05	1.2868e-05	0.56434	-1.7134e-05	1.7134e-05	0.68985	-1.5462e-05	1.5462e-05	0.46102	-1.8389e-05	1.8389e-05	0.5316
-1.2966e-05	1.2966e-05	0.56534	-1.7374e-05	1.7374e-05	0.69085	-1.5553e-05	1.5553e-05	0.46202	-1.8613e-05	1.8613e-05	0.5326
-1.3074e-05	1.3074e-05	0.56634	-1.7627e-05	1.7627e-05	0.69185	-1.5654e-05	1.5654e-05	0.46302	-1.8838e-05	1.8838e-05	0.5336
-1.3166e-05	1.3166e-05	0.56734	-1.7896e-05	1.7896e-05	0.69285	-1.575e-05	1.575e-05	0.46402	-1.9097e-05	1.9097e-05	0.5346
-1.3275e-05	1.3275e-05	0.56834	-1.8165e-05	1.8165e-05	0.69385	-1.5854e-05	1.5854e-05	0.46502	-1.9163e-05	1.9163e-05	0.5356
-1.3394e-05	1.3394e-05	0.56934	-1.8452e-05	1.8452e-05	0.69485	-1.5948e-05	1.5948e-05	0.46602	-1.9389e-05	1.9389e-05	0.5366
-1.3481e-05	1.3481e-05	0.57034	-1.8737e-05	1.8737e-05	0.69585	-1.605e-05	1.605e-05	0.46702	-1.9475e-05	1.9475e-05	0.5376
-1.3573e-05	1.3573e-05	0.57134	-1.9026e-05	1.9026e-05	0.69685	-1.6137e-05	1.6137e-05	0.46802	-1.9491e-05	1.9491e-05	0.5386
-1.3687e-05	1.3687e-05	0.57234	-1.9336e-05	1.9336e-05	0.69785	-1.622e-05	1.622e-05	0.46902	-1.9605e-05	1.9605e-05	0.5396
-1.3808e-05	1.3808e-05	0.57334	-1.9641e-05	1.9641e-05	0.69885	-1.6312e-05	1.6312e-05	0.47002	-1.9746e-05	1.9746e-05	0.5406
-1.3916e-05	1.3916e-05	0.57434	-1.9968e-05	1.9968e-05	0.69985	-1.6401e-05	1.6401e-05	0.47102	-1.9862e-05	1.9862e-05	0.5416
-1.4031e-05	1.4031e-05	0.57534	-2.0288e-05	2.0288e-05	0.70085	-1.6505e-05	1.6505e-05	0.47202	-1.9899e-05	1.9899e-05	0.5426
-1.4154e-05	1.4154e-05	0.57634	-2.0622e-05	2.0622e-05	0.70185	-1.6595e-05	1.6595e-05	0.47302	-2.0011e-05	2.0011e-05	0.5436
-1.4275e-05	1.4275e-05	0.57734	-2.0978e-05	2.0978e-05	0.70285	-1.6687e-05	1.6687e-05	0.47402	-2.0104e-05	2.0104e-05	0.5446
-1.4407e-05	1.4407e-05	0.57834	-2.1331e-05	2.1331e-05	0.70385	-1.6765e-05	1.6765e-05	0.47502	-2.0297e-05	2.0297e-05	0.5456
-1.4522e-05	1.4522e-05	0.57934	-2.1693e-05	2.1693e-05	0.70485	-1.687e-05	1.687e-05	0.47602	-2.043e-05	2.043e-05	0.5466
-1.4687e-05	1.4687e-05	0.58034	-2.2083e-05	2.2083e-05	0.70585	-1.6969e-05	1.6969e-05	0.47702	-2.0594e-05	2.0594e-05	0.5476
-1.4764e-05	1.4764e-05	0.58134	-2.246e-05	2.246e-05	0.70685	-1.7063e-05	1.7063e-05	0.47802	-2.0683e-05	2.0683e-05	0.5486
-1.4878e-05	1.4878e-05	0.58234	-2.287e-05	2.287e-05	0.70785	-1.7157e-05	1.7157e-05	0.47902	-2.0784e-05	2.0784e-05	0.5496
-1.5009e-05	1.5009e-05	0.58334	-2.3272e-05	2.3272e-05	0.70885	-1.7259e-05	1.7259e-05	0.48002	-2.1031e-05	2.1031e-05	0.5506
-1.5198e-05	1.5198e-05	0.58434	-2.3684e-05	2.3684e-05	0.70985	-1.7368e-05	1.7368e-05	0.48102	-2.1363e-05	2.1363e-05	0.5516
-1.5284e-05	1.5284e-05	0.58534	-2.4126e-05	2.4126e-05	0.71085	-1.7469e-05	1.7469e-05	0.48202	-2.1589e-05	2.1589e-05	0.5526
-1.5408e-05	1.5408e-05	0.58634	-2.4568e-05	2.4568e-05	0.71185	-1.7568e-05	1.7568e-05	0.48302	-2.1718e-05	2.1718e-05	0.5536
-1.5548e-05	1.5548e-05	0.58734	-2.5032e-05	2.5032e-05	0.71285	-1.7666e-05	1.7666e-05	0.48402	-2.1827e-05	2.1827e-05	0.5546
-1.5718e-05	1.5718e-05	0.58834	-2.5497e-05	2.5497e-05	0.71385	-1.7767e-05	1.7767e-05	0.48502	-2.2116e-05	2.2116e-05	0.5556
-1.5841e-05	1.5841e-05	0.58934	-2.5975e-05	2.5975e-05	0.71485	-1.7859e-05	1.7859e-05	0.48602	-2.2352e-05	2.2352e-05	0.5566
-1.5972e-05	1.5972e-05	0.59034	-2.6486e-05	2.6486e-05	0.71585	-1.7967e-05	1.7967e-05	0.48702	-2.2449e-05	2.2449e-05	0.5576
-1.613e-05	1.613e-05	0.59134	-2.6985e-05	2.6985e-05	0.71685	-1.8067e-05	1.8067e-05	0.48802	-2.2621e-05	2.2621e-05	0.5586
-1.6279e-05	1.6279e-05	0.59234	-2.7524e-05	2.7524e-05	0.71785	-1.8178e-05	1.8178e-05	0.48902	-2.2814e-05	2.2814e-05	0.5596
-1.6429e-05	1.6429e-05	0.59334	-2.8055e-05	2.8055e-05	0.71885	-1.8291e-05	1.8291e-05	0.49002	-2.298e-05	2.298e-05	0.5606
-1.6583e-05	1.6583e-05	0.59434	-2.8611e-05	2.8611e-05	0.71985	-1.8404e-05	1.8404e-05	0.49102	-2.306e-05	2.306e-05	0.5616
-1.6769e-05	1.6769e-05	0.59534	-2.919e-05	2.919e-05	0.72085	-1.8519e-05	1.8519e-05	0.49202	-2.3282e-05	2.3282e-05	0.5626
-1.6895e-05	1.6895e-05	0.59634	-2.9767e-05	2.9767e-05	0.72185	-1.8617e-05	1.8617e-05	0.49302	-2.3457e-05	2.3457e-05	0.5636
-1.7054e-05	1.7054e-05	0.59734	-3.0375e-05	3.0375e-05	0.72285	-1.8721e-05	1.8721e-05	0.49402	-2.3486e-05	2.3486e-05	0.5646
-1.7226e-05	1.7226e-05	0.59834	-3.0979e-05	3.0979e-05	0.72385	-1.8832e-05	1.8832e-05	0.49502	-2.3687e-05	2.3687e-05	0.5656
-1.751e-05	1.751e-05	0.59934	-3.1606e-05	3.1606e-05	0.72485	-1.8952e-05	1.8952e-05	0.49602	-2.4011e-05	2.4011e-05	0.5666
-1.7565e-05	1.7565e-05	0.60034	-3.2261e-05	3.2261e-05	0.72585	-1.9061e-05	1.9061e-05	0.49702	-2.4187e-05	2.4187e-05	0.5676
-1.7726e-05	1.7726e-05	0.60134	-3.2916e-05	3.2916e-05	0.72685	-1.9179e-05	1.9179e-05	0.49802	-2.4404e-05	2.4404e-05	0.5686
-1.7914e-05	1.7914e-05	0.60234	-3.3608e-05	3.3608e-05	0.72785	-1.9282e-05	1.9282e-05	0.49902	-2.4534e-05	2.4534e-05	0.5696
-1.8108e-05	1.8108e-05	0.60334	-3.4296e-05	3.4296e-05	0.72885	-1.9387e-05	1.9387e-05	0.50002	-2.484e-05	2.484e-05	0.5706
-1.8299e-05	1.8299e-05	0.60434	-3.4996e-05	3.4996e-05	0.72985	-1.9489e-05	1.9489e-05	0.50102	-2.4961e-05	2.4961e-05	0.5716
-1.8477e-05	1.8477e-05	0.60534	-3.5734e-05	3.5734e-05	0.73085	-1.9601e-05	1.9601e-05	0.50202	-2.5122e-05	2.5122e-05	0.5726
-1.8681e-05	1.8681e-05	0.60634	-3.6465e-05	3.6465e-05	0.73185	-1.9708e-05	1.9708e-05	0.50302	-2.5352e-05	2.5352e-05	0.5736
-1.8882e-05	1.8882e-05	0.60734	-3.7236e-05	3.7236e-05	0.73285	-1.9821e-05	1.9821e-05	0.50402	-2.551e-05	2.551e-05	0.5746
-1.9079e-05	1.9079e-05	0.60834	-3.8001e-05	3.8001e-05	0.73385	-1.9927e-05	1.9927e-05	0.50502	-2.5726e-05	2.5726e-05	0.5756
-1.9294e-05	1.9294e-05	0.60934	-3.8776e-05	3.8776e-05	0.73485	-2.0053e-05	2.0053e-05	0.50602	-2.6044e-05	2.6044e-05	0.5766
-1.9516e-05	1.9516e-05	0.61034	-3.9595e-05	3.9595e-05	0.73585	-2.0169e-05	2.0169e-05	0.50702	-2.6249e-05	2.6249e-05	0.5776
-1.9731e-05	1.9731e-05	0.61134	-4.0407e-05	4.0407e-05	0.73685	-2.03e-05	2.03e-05	0.50802	-2.6643e-05	2.6643e-05	0.5786
-1.9956e-05	1.9956e-05	0.61234	-4.1257e-05	4.1257e-05	0.73785	-2.0431e-05	2.0431e-05	0.50902	-2.6621e-05	2.6621e-05	0.5796
-2.0173e-05	2.0173e-05	0.61334	-4.2083e-05	4.2083e-05	0.73885	-2.0554e-05	2.0554e-05	0.51002	-2.685e-05	2.685e-05	0.5806
-2.0415e-05	2.0415e-05	0.61434	-4.2928e-05	4.2928e-05	0.73985	-2.0673e-05	2.0673e-05	0.51102	-2.7058e-05	2.7058e-05	0.5816
-2.068e-05	2.068e-05	0.61534	-4.3819e-05	4.3819e-05	0.74085	-2.0801e-05	2.0801e-05	0.51202	-2.7208e-05	2.7208e-05	0.5826
-2.0892e-05	2.0892e-05	0.61634	-4.4689e-05	4.4689e-05	0.74185	-2.0915e-05	2.0915e-05	0.51302	-2.7413e-05	2.7413e-05	0.5836
-2.1153e-05	2.1153e-05	0.61734	-4.5602e-05	4.5602e-05	0.74285	-2.1049e-05	2.1049e-05	0.51402	-2.7727e-05	2.7727e-05	0.5846
-2.1433e-05	2.1433e-05	0.61834	-4.6496e-05	4.6496e-05	0.74385	-2.1167e-05	2.1167e-05	0.51502	-2.7919e-05	2.7919e-05	0.5856
-2.1671e-05	2.1671e-05	0.61934	-4.7402e-05	4.7402e-05	0.74485	-2.1301e-05	2.1301e-05	0.51602	-2.8055e-05	2.8055e-05	0.5866
-2.1929e-05	2.1929e-05	0.62034	-4.8343e-05	4.8343e-05	0.74585	-2.1425e-05	2.1425e-05	0.51702	-2.8225e-05	2.8225e-05	0.5876
-2.221e-05	2.221e-05	0.62134	-4.9255e-05	4.9255e-05	0.74685	-2.1567e-05	2.1567e-05	0.51802	-2.84e-05	2.84e-05	0.5886
-2.2494e-05	2.2494e-05	0.62234	-5.0214e-05	5.0214e-05	0.74785	-2.1689e-05	2.1689e-05	0.51902	-2.8556e-05	2.8556e-05	0.5896
-2.2777e-05	2.2777e-05	0.62334	-5.1154e-05	5.1154e-05	0.74885	-2.1819e-05	2.1819e-05	0.52002	-2.8877e-05	2.8877e-05	0.5906
-2.3059e-05	2.3059e-05	0.62434	-5.2093e-05	5.2093e-05	0.74985	-2.1937e-05	2.1937e-05	0.52102	-2.9057e-05	2.9057e-05	0.5916
-2.338e-05	2.338e-05	0.62534	-5.3071e-05	5.3071e-05	0.75085	-2.2067e-05	2.2067e-05	0.52202	-2.9322e-05	2.9322e-05	0.5926
-2.3682e-05	2.3682e-05	0.62634	-5.402e-05	5.402e-05	0.75185	-2.2171e-05	2.2171e-05	0.52302	-2.9544e-05	2.9544e-05	0.5936
-2.4013e-05	2.4013e-05	0.62734	-5.4969e-05	5.4969e-05	0.75285	-2.231e-05	2.231e-05	0.52402	-2.9694e-05	2.9694e-05	0.5946
-2.4901e-05	2.4901e-05	0.62834	-5.5959e-05	5.5959e-05	0.75385	-2.242e-05	2.242e-05	0.52502	-2.9958e-05	2.9958e-05	0.5956
-2.7989e-05	2.7989e-05	0.62934	-5.6917e-05	5.6917e-05	0.75485	-2.2558e-05	2.2558e-05	0.52602	-3.025e-05	3.025e-05	0.5966
-2.5427e-05	2.5427e-05	0.63034	-5.7898e-05	5.7898e-05	0.75585	-2.2687e-05	2.2687e-05	0.52702	-3.0548e-05	3.0548e-05	0.5976
-2.5419e-05	2.5419e-05	0.63134	-5.8842e-05	5.8842e-05	0.75685	-2.2817e-05	2.2817e-05	0.52802	-3.0785e-05	3.0785e-05	0.5986
-2.5754e-05	2.5754e-05	0.63234	-5.9792e-05	5.9792e-05	0.75785	-2.2937e-05	2.2937e-05	0.52902	-3.1307e-05	3.1307e-05	0.5996
-2.6091e-05	2.6091e-05	0.63334	-6.0778e-05	6.0778e-05	0.75885	-2.3085e-05	2.3085e-05	0.53002	-3.1571e-05	3.1571e-05	0.6006
-2.6449e-05	2.6449e-05	0.63434	-6.1709e-05	6.1709e-05	0.75985	-2.3224e-05	2.3224e-05	0.53102	-3.1916e-05	3.1916e-05	0.6016
-2.6844e-05	2.6844e-05	0.63534	-6.268e-05	6.268e-05	0.76085	-2.3367e-05	2.3367e-05	0.53202	-3.2147e-05	3.2147e-05	0.6026
-2.724e-05	2.724e-05	0.63634	-6.3608e-05	6.3608e-05	0.76185	-2.3513e-05	2.3513e-05	0.53302	-3.2339e-05	3.2339e-05	0.6036
-2.7648e-05	2.7648e-05	0.63734	-6.4519e-05	6.4519e-05	0.76285	-2.3644e-05	2.3644e-05	0.53402	-3.2564e-05	3.2564e-05	0.6046
-2.804e-05	2.804e-05	0.63834	-6.5466e-05	6.5466e-05	0.76385	-2.3794e-05	2.3794e-05	0.53502	-3.3013e-05	3.3013e-05	0.6056
-2.8482e-05	2.8482e-05	0.63934	-6.636e-05	6.636e-05	0.76485	-2.3924e-05	2.3924e-05	0.53602	-3.3297e-05	3.3297e-05	0.6066
-2.8917e-05	2.8917e-05	0.64034	-6.7279e-05	6.7279e-05	0.76585	-2.407e-05	2.407e-05	0.53702	-3.3401e-05	3.3401e-05	0.6076
-2.9372e-05	2.9372e-05	0.64134	-6.8156e-05	6.8156e-05	0.76685	-2.4215e-05	2.4215e-05	0.53802	-3.3814e-05	3.3814e-05	0.6086
-2.9857e-05	2.9857e-05	0.64234	-6.9015e-05	6.9015e-05	0.76785	-2.4358e-05	2.4358e-05	0.53902	-3.4216e-05	3.4216e-05	0.6096
-3.0293e-05	3.0293e-05	0.64334	-6.99e-05	6.99e-05	0.76885	-2.4508e-05	2.4508e-05	0.54002	-3.4497e-05	3.4497e-05	0.6106
-3.0788e-05	3.0788e-05	0.64434	-7.0727e-05	7.0727e-05	0.76985	-2.467e-05	2.467e-05	0.54102	-3.4645e-05	3.4645e-05	0.6116
-3.1257e-05	3.1257e-05	0.64534	-7.158e-05	7.158e-05	0.77085	-2.4827e-05	2.4827e-05	0.54202	-3.4858e-05	3.4858e-05	0.6126
-3.1779e-05	3.1779e-05	0.64634	-7.2381e-05	7.2381e-05	0.77185	-2.4966e-05	2.4966e-05	0.54302	-3.5171e-05	3.5171e-05	0.6136
-3.2302e-05	3.2302e-05	0.64734	-7.316e-05	7.316e-05	0.77285	-2.5115e-05	2.5115e-05	0.54402	-3.5182e-05	3.5182e-05	0.6146
-3.2826e-05	3.2826e-05	0.64834	-7.3958e-05	7.3958e-05	0.77385	-2.5281e-05	2.5281e-05	0.54502	-3.4955e-05	3.4955e-05	0.6156
-3.3359e-05	3.3359e-05	0.64934	-7.4704e-05	7.4704e-05	0.77485	-2.5439e-05	2.5439e-05	0.54602	-3.4882e-05	3.4882e-05	0.6166
-3.3923e-05	3.3923e-05	0.65034	-7.5465e-05	7.5465e-05	0.77585	-2.5609e-05	2.5609e-05	0.54702	-3.4956e-05	3.4956e-05	0.6176
-3.4476e-05	3.4476e-05	0.65134	-7.6168e-05	7.6168e-05	0.77685	-2.5759e-05	2.5759e-05	0.54802	-3.5258e-05	3.5258e-05	0.6186
-3.5078e-05	3.5078e-05	0.65234	-7.6853e-05	7.6853e-05	0.77785	-2.5912e-05	2.5912e-05	0.54902	-3.5598e-05	3.5598e-05	0.6196
-3.5634e-05	3.5634e-05	0.65334	-7.7562e-05	7.7562e-05	0.77885	-2.6062e-05	2.6062e-05	0.55002	-3.5854e-05	3.5854e-05	0.6206
-3.6233e-05	3.6233e-05	0.65434	-7.8206e-05	7.8206e-05	0.77985	-2.6215e-05	2.6215e-05	0.55102	-3.6252e-05	3.6252e-05	0.6216
-3.6851e-05	3.6851e-05	0.65534	-7.8915e-05	7.8915e-05	0.78085	-2.6367e-05	2.6367e-05	0.55202	-3.6497e-05	3.6497e-05	0.6226
-3.7499e-05	3.7499e-05	0.65634	-7.9543e-05	7.9543e-05	0.78185	-2.6533e-05	2.6533e-05	0.55302	-3.6879e-05	3.6879e-05	0.6236
-3.8109e-05	3.8109e-05	0.65734	-8.0131e-05	8.0131e-05	0.78285	-2.6698e-05	2.6698e-05	0.55402	-3.7166e-05	3.7166e-05	0.6246
-3.8756e-05	3.8756e-05	0.65834	-8.0742e-05	8.0742e-05	0.78385	-2.685e-05	2.685e-05	0.55502	-3.7451e-05	3.7451e-05	0.6256
-3.9412e-05	3.9412e-05	0.65934	-8.1262e-05	8.1262e-05	0.78485	-2.7007e-05	2.7007e-05	0.55602	-3.7866e-05	3.7866e-05	0.6266
-4.0071e-05	4.0071e-05	0.66034	-8.1807e-05	8.1807e-05	0.78585	-2.7187e-05	2.7187e-05	0.55702	-3.8111e-05	3.8111e-05	0.6276
-4.0769e-05	4.0769e-05	0.66134	-8.2288e-05	8.2288e-05	0.78685	-2.7353e-05	2.7353e-05	0.55802	-3.8468e-05	3.8468e-05	0.6286
-4.1457e-05	4.1457e-05	0.66234	-8.2757e-05	8.2757e-05	0.78785	-2.7541e-05	2.7541e-05	0.55902	-3.8633e-05	3.8633e-05	0.6296
-4.2178e-05	4.2178e-05	0.66334	-8.3248e-05	8.3248e-05	0.78885	-2.7711e-05	2.7711e-05	0.56002	-3.8978e-05	3.8978e-05	0.6306
-4.2841e-05	4.2841e-05	0.66434	-8.3662e-05	8.3662e-05	0.78985	-2.7888e-05	2.7888e-05	0.56102	-3.9065e-05	3.9065e-05	0.6316
-4.3562e-05	4.3562e-05	0.66534	-8.4117e-05	8.4117e-05	0.79085	-2.8064e-05	2.8064e-05	0.56202	-3.934e-05	3.934e-05	0.6326
-4.4292e-05	4.4292e-05	0.66634	-8.4506e-05	8.4506e-05	0.79185	-2.8245e-05	2.8245e-05	0.56302	-3.9691e-05	3.9691e-05	0.6336
-4.5022e-05	4.5022e-05	0.66734	-8.4823e-05	8.4823e-05	0.79285	-2.8411e-05	2.8411e-05	0.56402	-3.9955e-05	3.9955e-05	0.6346
-4.5739e-05	4.5739e-05	0.66834	-8.5196e-05	8.5196e-05	0.79385	-2.8585e-05	2.8585e-05	0.56502	-4.0512e-05	4.0512e-05	0.6356
-4.6491e-05	4.6491e-05	0.66934	-8.5504e-05	8.5504e-05	0.79485	-2.8753e-05	2.8753e-05	0.56602	-4.0937e-05	4.0937e-05	0.6366
-4.7253e-05	4.7253e-05	0.67034	-8.5849e-05	8.5849e-05	0.79585	-2.895e-05	2.895e-05	0.56702	-4.1218e-05	4.1218e-05	0.6376
-4.8e-05	4.8e-05	0.67134	-8.6129e-05	8.6129e-05	0.79685	-2.9135e-05	2.9135e-05	0.56802	-4.144e-05	4.144e-05	0.6386
-4.8764e-05	4.8764e-05	0.67234	-8.638e-05	8.638e-05	0.79785	-2.9331e-05	2.9331e-05	0.56902	-4.1697e-05	4.1697e-05	0.6396
-4.9518e-05	4.9518e-05	0.67334	-8.669e-05	8.669e-05	0.79885	-2.9511e-05	2.9511e-05	0.57002	-4.1998e-05	4.1998e-05	0.6406
-5.0291e-05	5.0291e-05	0.67434	-8.6939e-05	8.6939e-05	0.79985	-2.9706e-05	2.9706e-05	0.57102	-4.2269e-05	4.2269e-05	0.6416
-5.1039e-05	5.1039e-05	0.67534	-8.7247e-05	8.7247e-05	0.80085	-2.9901e-05	2.9901e-05	0.57202	-4.2659e-05	4.2659e-05	0.6426
-5.1823e-05	5.1823e-05	0.67634	-8.7492e-05	8.7492e-05	0.80185	-3.0113e-05	3.0113e-05	0.57302	-4.3075e-05	4.3075e-05	0.6436
-5.2575e-05	5.2575e-05	0.67734	-8.7704e-05	8.7704e-05	0.80285	-3.0315e-05	3.0315e-05	0.57402	-4.3373e-05	4.3373e-05	0.6446
-5.3375e-05	5.3375e-05	0.67834	-8.7882e-05	8.7882e-05	0.80385	-3.0526e-05	3.0526e-05	0.57502	-4.3466e-05	4.3466e-05	0.6456
-5.4099e-05	5.4099e-05	0.67934	-8.7989e-05	8.7989e-05	0.80485	-3.0726e-05	3.0726e-05	0.57602	-4.3879e-05	4.3879e-05	0.6466
-5.4868e-05	5.4868e-05	0.68034	-8.8178e-05	8.8178e-05	0.80585	-3.0916e-05	3.0916e-05	0.57702	-4.4199e-05	4.4199e-05	0.6476
-5.5637e-05	5.5637e-05	0.68134	-8.8412e-05	8.8412e-05	0.80685	-3.1104e-05	3.1104e-05	0.57802	-4.4503e-05	4.4503e-05	0.6486
-5.6406e-05	5.6406e-05	0.68234	-8.8578e-05	8.8578e-05	0.80785	-3.1282e-05	3.1282e-05	0.57902	-4.4907e-05	4.4907e-05	0.6496
-5.7131e-05	5.7131e-05	0.68334	-8.8734e-05	8.8734e-05	0.80885	-3.1488e-05	3.1488e-05	0.58002	-4.518e-05	4.518e-05	0.6506
-5.7889e-05	5.7889e-05	0.68434	-8.8832e-05	8.8832e-05	0.80985	-3.1695e-05	3.1695e-05	0.58102	-4.5328e-05	4.5328e-05	0.6516
-5.8623e-05	5.8623e-05	0.68534	-8.8937e-05	8.8937e-05	0.81085	-3.1921e-05	3.1921e-05	0.58202	-4.5865e-05	4.5865e-05	0.6526
-5.9343e-05	5.9343e-05	0.68634	-8.92e-05	8.92e-05	0.81185	-3.213e-05	3.213e-05	0.58302	-4.5951e-05	4.5951e-05	0.6536
-6.0062e-05	6.0062e-05	0.68734	-8.9275e-05	8.9275e-05	0.81285	-3.2354e-05	3.2354e-05	0.58402	-4.6377e-05	4.6377e-05	0.6546
-6.0791e-05	6.0791e-05	0.68834	-8.9313e-05	8.9313e-05	0.81385	-3.2583e-05	3.2583e-05	0.58502	-4.678e-05	4.678e-05	0.6556
-6.1504e-05	6.1504e-05	0.68934	-8.9339e-05	8.9339e-05	0.81485	-3.2841e-05	3.2841e-05	0.58602	-4.721e-05	4.721e-05	0.6566
-6.2179e-05	6.2179e-05	0.69034	-8.9429e-05	8.9429e-05	0.81585	-3.3032e-05	3.3032e-05	0.58702	-4.7541e-05	4.7541e-05	0.6576
-6.288e-05	6.288e-05	0.69134	-8.963e-05	8.963e-05	0.81685	-3.3265e-05	3.3265e-05	0.58802	-4.7942e-05	4.7942e-05	0.6586
-6.3597e-05	6.3597e-05	0.69234	-8.9707e-05	8.9707e-05	0.81785	-3.3515e-05	3.3515e-05	0.58902	-4.8427e-05	4.8427e-05	0.6596
-6.4455e-05	6.4455e-05	0.69334	-8.9886e-05	8.9886e-05	0.81885	-3.3756e-05	3.3756e-05	0.59002	-4.8952e-05	4.8952e-05	0.6606
-6.543e-05	6.543e-05	0.69434	-8.9906e-05	8.9906e-05	0.81985	-3.3989e-05	3.3989e-05	0.59102	-4.9359e-05	4.9359e-05	0.6616
-6.621e-05	6.621e-05	0.69534	-8.9941e-05	8.9941e-05	0.82085	-3.419e-05	3.419e-05	0.59202	-4.9853e-05	4.9853e-05	0.6626
-6.711e-05	6.711e-05	0.69634	-9.0277e-05	9.0277e-05	0.82185	-3.4417e-05	3.4417e-05	0.59302	-4.9989e-05	4.9989e-05	0.6636
-6.7756e-05	6.7756e-05	0.69734	-9.0354e-05	9.0354e-05	0.82285	-3.4671e-05	3.4671e-05	0.59402	-5.0162e-05	5.0162e-05	0.6646
-6.8381e-05	6.8381e-05	0.69834	-9.0423e-05	9.0423e-05	0.82385	-3.4876e-05	3.4876e-05	0.59502	-5.043e-05	5.043e-05	0.6656
-6.9116e-05	6.9116e-05	0.69934	-9.0521e-05	9.0521e-05	0.82485	-3.5134e-05	3.5134e-05	0.59602	-5.0818e-05	5.0818e-05	0.6666
-6.9655e-05	6.9655e-05	0.70034	-9.0699e-05	9.0699e-05	0.82585	-3.5384e-05	3.5384e-05	0.59702	-5.1343e-05	5.1343e-05	0.6676
-7.0384e-05	7.0384e-05	0.70134	-9.0955e-05	9.0955e-05	0.82685	-3.5665e-05	3.5665e-05	0.59802	-5.1888e-05	5.1888e-05	0.6686
-7.1038e-05	7.1038e-05	0.70234	-9.1153e-05	9.1153e-05	0.82785	-3.59e-05	3.59e-05	0.59902	-5.245e-05	5.245e-05	0.6696
-7.163e-05	7.163e-05	0.70334	-9.1427e-05	9.1427e-05	0.82885	-3.6196e-05	3.6196e-05	0.60002	-5.2847e-05	5.2847e-05	0.6706
-7.2127e-05	7.2127e-05	0.70434	-9.1719e-05	9.1719e-05	0.82985	-3.6482e-05	3.6482e-05	0.60102	-5.3457e-05	5.3457e-05	0.6716
-7.2569e-05	7.2569e-05	0.70534	-9.2027e-05	9.2027e-05	0.83085	-3.6779e-05	3.6779e-05	0.60202	-5.3965e-05	5.3965e-05	0.6726
-7.3197e-05	7.3197e-05	0.70634	-9.2421e-05	9.2421e-05	0.83185	-3.7073e-05	3.7073e-05	0.60302	-5.4524e-05	5.4524e-05	0.6736
-7.3679e-05	7.3679e-05	0.70734	-9.2825e-05	9.2825e-05	0.83285	-3.7377e-05	3.7377e-05	0.60402	-5.5168e-05	5.5168e-05	0.6746
-7.4258e-05	7.4258e-05	0.70834	-9.3308e-05	9.3308e-05	0.83385	-3.7649e-05	3.7649e-05	0.60502	-5.5685e-05	5.5685e-05	0.6756
-7.4844e-05	7.4844e-05	0.70934	-9.3768e-05	9.3768e-05	0.83485	-3.7922e-05	3.7922e-05	0.60602	-5.6214e-05	5.6214e-05	0.6766
-7.5366e-05	7.5366e-05	0.71034	-9.4263e-05	9.4263e-05	0.83585	-3.8172e-05	3.8172e-05	0.60702	-5.657e-05	5.657e-05	0.6776
-7.5872e-05	7.5872e-05	0.71134	-9.485e-05	9.485e-05	0.83685	-3.8487e-05	3.8487e-05	0.60802	-5.6981e-05	5.6981e-05	0.6786
-7.6327e-05	7.6327e-05	0.71234	-9.5436e-05	9.5436e-05	0.83785	-3.8787e-05	3.8787e-05	0.60902	-5.7493e-05	5.7493e-05	0.6796
-7.6871e-05	7.6871e-05	0.71334	-9.6125e-05	9.6125e-05	0.83885	-3.9081e-05	3.9081e-05	0.61002	-5.8025e-05	5.8025e-05	0.6806
-7.7392e-05	7.7392e-05	0.71434	-9.6787e-05	9.6787e-05	0.83985	-3.9398e-05	3.9398e-05	0.61102	-5.8852e-05	5.8852e-05	0.6816
-7.7946e-05	7.7946e-05	0.71534	-9.7474e-05	9.7474e-05	0.84085	-3.9754e-05	3.9754e-05	0.61202	-5.9496e-05	5.9496e-05	0.6826
-7.841e-05	7.841e-05	0.71634	-9.8278e-05	9.8278e-05	0.84185	-4.0105e-05	4.0105e-05	0.61302	-6.0015e-05	6.0015e-05	0.6836
-7.8914e-05	7.8914e-05	0.71734	-9.9117e-05	9.9117e-05	0.84285	-4.0468e-05	4.0468e-05	0.61402	-6.0211e-05	6.0211e-05	0.6846
-7.9426e-05	7.9426e-05	0.71834	-0.00010005	0.00010005	0.84385	-4.0859e-05	4.0859e-05	0.61502	-6.0355e-05	6.0355e-05	0.6856
-7.9934e-05	7.9934e-05	0.71934	-0.000101	0.000101	0.84485	-4.1255e-05	4.1255e-05	0.61602	-6.0942e-05	6.0942e-05	0.6866
-8.0294e-05	8.0294e-05	0.72034	-0.00010201	0.00010201	0.84585	-4.1646e-05	4.1646e-05	0.61702	-6.1318e-05	6.1318e-05	0.6876
-8.0501e-05	8.0501e-05	0.72134	-0.00010315	0.00010315	0.84685	-4.2042e-05	4.2042e-05	0.61802	-6.2003e-05	6.2003e-05	0.6886
-8.085e-05	8.085e-05	0.72234	-0.00010432	0.00010432	0.84785	-4.2426e-05	4.2426e-05	0.61902	-6.2436e-05	6.2436e-05	0.6896
-8.1104e-05	8.1104e-05	0.72334	-0.00010562	0.00010562	0.84885	-4.282e-05	4.282e-05	0.62002	-6.3358e-05	6.3358e-05	0.6906
-8.1402e-05	8.1402e-05	0.72434	-0.00010696	0.00010696	0.84985	-4.327e-05	4.327e-05	0.62102	-6.4034e-05	6.4034e-05	0.6916
-8.1674e-05	8.1674e-05	0.72534	-0.00010842	0.00010842	0.85085	-4.3662e-05	4.3662e-05	0.62202	-6.4774e-05	6.4774e-05	0.6926
-8.206e-05	8.206e-05	0.72634	-0.00011	0.00011	0.85185	-4.4114e-05	4.4114e-05	0.62302	-6.4984e-05	6.4984e-05	0.6936
-8.2278e-05	8.2278e-05	0.72734	-0.00011166	0.00011166	0.85285	-4.4539e-05	4.4539e-05	0.62402	-6.561e-05	6.561e-05	0.6946
-8.2627e-05	8.2627e-05	0.72834	-0.00011347	0.00011347	0.85385	-4.4961e-05	4.4961e-05	0.62502	-6.6182e-05	6.6182e-05	0.6956
-8.3007e-05	8.3007e-05	0.72934	-0.00011535	0.00011535	0.85485	-4.5433e-05	4.5433e-05	0.62602	-6.69e-05	6.69e-05	0.6966
-8.326e-05	8.326e-05	0.73034	-0.00011737	0.00011737	0.85585	-4.5983e-05	4.5983e-05	0.62702	-6.7558e-05	6.7558e-05	0.6976
-8.3543e-05	8.3543e-05	0.73134	-0.00011956	0.00011956	0.85685	-4.6472e-05	4.6472e-05	0.62802	-6.8178e-05	6.8178e-05	0.6986
-8.361e-05	8.361e-05	0.73234	-0.00012182	0.00012182	0.85785	-4.6995e-05	4.6995e-05	0.62902	-6.8967e-05	6.8967e-05	0.6996
-8.3771e-05	8.3771e-05	0.73334	-0.00012426	0.00012426	0.85885	-4.7488e-05	4.7488e-05	0.63002	-6.9606e-05	6.9606e-05	0.7006
-8.3973e-05	8.3973e-05	0.73434	-0.00012689	0.00012689	0.85985	-4.802e-05	4.802e-05	0.63102	-7.0012e-05	7.0012e-05	0.7016
-8.4174e-05	8.4174e-05	0.73534	-0.00012963	0.00012963	0.86085	-4.8598e-05	4.8598e-05	0.63202	-7.0921e-05	7.0921e-05	0.7026
-8.4393e-05	8.4393e-05	0.73634	-0.0001326	0.0001326	0.86185	-4.9206e-05	4.9206e-05	0.63302	-7.1437e-05	7.1437e-05	0.7036
-8.462e-05	8.462e-05	0.73734	-0.00013568	0.00013568	0.86285	-4.976e-05	4.976e-05	0.63402	-7.2371e-05	7.2371e-05	0.7046
-8.4833e-05	8.4833e-05	0.73834	-0.00013895	0.00013895	0.86385	-5.0375e-05	5.0375e-05	0.63502	-7.3153e-05	7.3153e-05	0.7056
-8.5085e-05	8.5085e-05	0.73934	-0.00014254	0.00014254	0.86485	-5.0983e-05	5.0983e-05	0.63602	-7.3854e-05	7.3854e-05	0.7066
-8.5286e-05	8.5286e-05	0.74034	-0.00014622	0.00014622	0.86585	-5.1645e-05	5.1645e-05	0.63702	-7.4684e-05	7.4684e-05	0.7076
-8.5537e-05	8.5537e-05	0.74134	-0.00015013	0.00015013	0.86685	-5.2318e-05	5.2318e-05	0.63802	-7.578e-05	7.578e-05	0.7086
-8.571e-05	8.571e-05	0.74234	-0.00015425	0.00015425	0.86785	-5.3033e-05	5.3033e-05	0.63902	-7.6593e-05	7.6593e-05	0.7096
-8.5978e-05	8.5978e-05	0.74334	-0.0001586	0.0001586	0.86885	-5.3738e-05	5.3738e-05	0.64002	-7.7616e-05	7.7616e-05	0.7106
-8.6264e-05	8.6264e-05	0.74434	-0.00016329	0.00016329	0.86985	-5.4493e-05	5.4493e-05	0.64102	-7.8535e-05	7.8535e-05	0.7116
-8.6527e-05	8.6527e-05	0.74534	-0.00016834	0.00016834	0.87085	-5.5221e-05	5.5221e-05	0.64202	-7.9458e-05	7.9458e-05	0.7126
-8.6679e-05	8.6679e-05	0.74634	-0.00017347	0.00017347	0.87185	-5.6012e-05	5.6012e-05	0.64302	-8.0328e-05	8.0328e-05	0.7136
-8.689e-05	8.689e-05	0.74734	-0.00017887	0.00017887	0.87285	-5.6836e-05	5.6836e-05	0.64402	-8.1331e-05	8.1331e-05	0.7146
-8.7134e-05	8.7134e-05	0.74834	-0.00018459	0.00018459	0.87385	-5.7679e-05	5.7679e-05	0.64502	-8.2415e-05	8.2415e-05	0.7156
-8.7307e-05	8.7307e-05	0.74934	-0.00019069	0.00019069	0.87485	-5.851e-05	5.851e-05	0.64602	-8.3151e-05	8.3151e-05	0.7166
-8.769e-05	8.769e-05	0.75034	-0.00019705	0.00019705	0.87585	-5.9404e-05	5.9404e-05	0.64702	-8.4256e-05	8.4256e-05	0.7176
-8.7841e-05	8.7841e-05	0.75134	-0.00020376	0.00020376	0.87685	-6.0265e-05	6.0265e-05	0.64802	-8.5493e-05	8.5493e-05	0.7186
-8.8124e-05	8.8124e-05	0.75234	-0.0002108	0.0002108	0.87785	-6.117e-05	6.117e-05	0.64902	-8.6795e-05	8.6795e-05	0.7196
-8.8283e-05	8.8283e-05	0.75334	-0.00021816	0.00021816	0.87885	-6.2095e-05	6.2095e-05	0.65002	-8.7871e-05	8.7871e-05	0.7206
-8.8547e-05	8.8547e-05	0.75434	-0.00022595	0.00022595	0.87985	-6.3069e-05	6.3069e-05	0.65102	-8.9249e-05	8.9249e-05	0.7216
-8.8839e-05	8.8839e-05	0.75534	-0.00023392	0.00023392	0.88085	-6.4091e-05	6.4091e-05	0.65202	-9.0667e-05	9.0667e-05	0.7226
-8.9077e-05	8.9077e-05	0.75634	-0.00024233	0.00024233	0.88185	-6.5101e-05	6.5101e-05	0.65302	-9.2158e-05	9.2158e-05	0.7236
-8.9295e-05	8.9295e-05	0.75734	-0.00025098	0.00025098	0.88285	-6.6079e-05	6.6079e-05	0.65402	-9.3381e-05	9.3381e-05	0.7246
-8.9612e-05	8.9612e-05	0.75834	-0.00025992	0.00025992	0.88385	-6.7118e-05	6.7118e-05	0.65502	-9.4751e-05	9.4751e-05	0.7256
-8.9927e-05	8.9927e-05	0.75934	-0.00026919	0.00026919	0.88485	-6.8152e-05	6.8152e-05	0.65602	-9.6004e-05	9.6004e-05	0.7266
-9.02e-05	9.02e-05	0.76034	-0.00027859	0.00027859	0.88585	-6.9202e-05	6.9202e-05	0.65702	-9.7374e-05	9.7374e-05	0.7276
-9.0559e-05	9.0559e-05	0.76134	-0.00028823	0.00028823	0.88685	-7.0291e-05	7.0291e-05	0.65802	-9.8605e-05	9.8605e-05	0.7286
-9.0866e-05	9.0866e-05	0.76234	-0.00029784	0.00029784	0.88785	-7.1408e-05	7.1408e-05	0.65902	-9.9691e-05	9.9691e-05	0.7296
-9.1212e-05	9.1212e-05	0.76334	-0.00030756	0.00030756	0.88885	-7.2565e-05	7.2565e-05	0.66002	-0.00010092	0.00010092	0.7306
-9.1522e-05	9.1522e-05	0.76434	-0.00031739	0.00031739	0.88985	-7.363e-05	7.363e-05	0.66102	-0.00010203	0.00010203	0.7316
-9.2095e-05	9.2095e-05	0.76534	-0.00032693	0.00032693	0.89085	-7.4835e-05	7.4835e-05	0.66202	-0.00010367	0.00010367	0.7326
-9.259e-05	9.259e-05	0.76634	-0.00033651	0.00033651	0.89185	-7.5998e-05	7.5998e-05	0.66302	-0.00010528	0.00010528	0.7336
-9.3123e-05	9.3123e-05	0.76734	-0.00034567	0.00034567	0.89285	-7.7146e-05	7.7146e-05	0.66402	-0.0001069	0.0001069	0.7346
-9.3592e-05	9.3592e-05	0.76834	-0.00035465	0.00035465	0.89385	-7.8291e-05	7.8291e-05	0.66502	-0.00010844	0.00010844	0.7356
-9.4117e-05	9.4117e-05	0.76934	-0.00036338	0.00036338	0.89485	-7.9485e-05	7.9485e-05	0.66602	-0.00010995	0.00010995	0.7366
-9.4576e-05	9.4576e-05	0.77034	-0.00037164	0.00037164	0.89585	-8.0656e-05	8.0656e-05	0.66702	-0.00011166	0.00011166	0.7376
-9.508e-05	9.508e-05	0.77134	-0.00037967	0.00037967	0.89685	-8.1899e-05	8.1899e-05	0.66802	-0.00011346	0.00011346	0.7386
-9.5442e-05	9.5442e-05	0.77234	-0.0003871	0.0003871	0.89785	-8.3077e-05	8.3077e-05	0.66902	-0.00011545	0.00011545	0.7396
-9.6094e-05	9.6094e-05	0.77334	-0.0003942	0.0003942	0.89885	-8.4298e-05	8.4298e-05	0.67002	-0.00011732	0.00011732	0.7406
-9.6984e-05	9.6984e-05	0.77434	-0.00040102	0.00040102	0.89985	-8.5473e-05	8.5473e-05	0.67102	-0.00011899	0.00011899	0.7416
-9.7221e-05	9.7221e-05	0.77534	-0.00040734	0.00040734	0.90085	-8.6688e-05	8.6688e-05	0.67202	-0.00012108	0.00012108	0.7426
-9.7711e-05	9.7711e-05	0.77634	-0.00041355	0.00041355	0.90185	-8.7813e-05	8.7813e-05	0.67302	-0.00012316	0.00012316	0.7436
-9.812e-05	9.812e-05	0.77734	-0.00041933	0.00041933	0.90285	-8.8969e-05	8.8969e-05	0.67402	-0.00012515	0.00012515	0.7446
-9.8576e-05	9.8576e-05	0.77834	-0.00042498	0.00042498	0.90385	-9.0111e-05	9.0111e-05	0.67502	-0.00012761	0.00012761	0.7456
-9.908e-05	9.908e-05	0.77934	-0.00043062	0.00043062	0.90485	-9.1351e-05	9.1351e-05	0.67602	-0.00012981	0.00012981	0.7466
-9.9655e-05	9.9655e-05	0.78034	-0.00043603	0.00043603	0.90585	-9.2499e-05	9.2499e-05	0.67702	-0.00013205	0.00013205	0.7476
-0.0001004	0.0001004	0.78134	-0.00044163	0.00044163	0.90685	-9.3639e-05	9.3639e-05	0.67802	-0.00013435	0.00013435	0.7486
-0.00010084	0.00010084	0.78234	-0.00044706	0.00044706	0.90785	-9.4654e-05	9.4654e-05	0.67902	-0.00013674	0.00013674	0.7496
-0.00010122	0.00010122	0.78334	-0.00045258	0.00045258	0.90885	-9.57e-05	9.57e-05	0.68002	-0.00013885	0.00013885	0.7506
-0.00010169	0.00010169	0.78434	-0.00045844	0.00045844	0.90985	-9.6686e-05	9.6686e-05	0.68102	-0.00014101	0.00014101	0.7516
-0.00010231	0.00010231	0.78534	-0.00046425	0.00046425	0.91085	-9.7774e-05	9.7774e-05	0.68202	-0.00014328	0.00014328	0.7526
-0.00010299	0.00010299	0.78634	-0.00047036	0.00047036	0.91185	-9.8758e-05	9.8758e-05	0.68302	-0.00014552	0.00014552	0.7536
-0.00010354	0.00010354	0.78734	-0.00047682	0.00047682	0.91285	-9.9765e-05	9.9765e-05	0.68402	-0.00014814	0.00014814	0.7546
-0.00010413	0.00010413	0.78834	-0.00048335	0.00048335	0.91385	-0.00010076	0.00010076	0.68502	-0.00015072	0.00015072	0.7556
-0.00010483	0.00010483	0.78934	-0.00049023	0.00049023	0.91485	-0.00010181	0.00010181	0.68602	-0.00015318	0.00015318	0.7566
-0.00010548	0.00010548	0.79034	-0.00049727	0.00049727	0.91585	-0.00010276	0.00010276	0.68702	-0.00015541	0.00015541	0.7576
-0.00010621	0.00010621	0.79134	-0.00050459	0.00050459	0.91685	-0.0001036	0.0001036	0.68802	-0.00015787	0.00015787	0.7586
-0.00010682	0.00010682	0.79234	-0.00051239	0.00051239	0.91785	-0.00010443	0.00010443	0.68902	-0.0001606	0.0001606	0.7596
-0.00010745	0.00010745	0.79334	-0.0005202	0.0005202	0.91885	-0.00010537	0.00010537	0.69002	-0.00016328	0.00016328	0.7606
-0.00010808	0.00010808	0.79434	-0.00052845	0.00052845	0.91985	-0.00010621	0.00010621	0.69102	-0.00016627	0.00016627	0.7616
-0.0001089	0.0001089	0.79534	-0.00053669	0.00053669	0.92085	-0.00010713	0.00010713	0.69202	-0.00016895	0.00016895	0.7626
-0.00010972	0.00010972	0.79634	-0.00054516	0.00054516	0.92185	-0.00010797	0.00010797	0.69302	-0.00017175	0.00017175	0.7636
-0.00011043	0.00011043	0.79734	-0.00055401	0.00055401	0.92285	-0.00010883	0.00010883	0.69402	-0.00017434	0.00017434	0.7646
-0.00011134	0.00011134	0.79834	-0.00056281	0.00056281	0.92385	-0.00010967	0.00010967	0.69502	-0.00017693	0.00017693	0.7656
-0.00011224	0.00011224	0.79934	-0.00057207	0.00057207	0.92485	-0.00011052	0.00011052	0.69602	-0.00017985	0.00017985	0.7666
-0.00011357	0.00011357	0.80034	-0.0005812	0.0005812	0.92585	-0.00011142	0.00011142	0.69702	-0.00018283	0.00018283	0.7676
-0.00011461	0.00011461	0.80134	-0.00059051	0.00059051	0.92685	-0.00011226	0.00011226	0.69802	-0.00018557	0.00018557	0.7686
-0.00011573	0.00011573	0.80234	-0.00060016	0.00060016	0.92785	-0.00011317	0.00011317	0.69902	-0.00018842	0.00018842	0.7696
-0.00011673	0.00011673	0.80334	-0.00060962	0.00060962	0.92885	-0.00011401	0.00011401	0.70002	-0.00019107	0.00019107	0.7706
-0.00011773	0.00011773	0.80434	-0.00061947	0.00061947	0.92985	-0.0001149	0.0001149	0.70102	-0.00019408	0.00019408	0.7716
-0.00011883	0.00011883	0.80534	-0.00062921	0.00062921	0.93085	-0.0001157	0.0001157	0.70202	-0.00019702	0.00019702	0.7726
-0.00012007	0.00012007	0.80634	-0.00063903	0.00063903	0.93185	-0.00011654	0.00011654	0.70302	-0.00019993	0.00019993	0.7736
-0.00012159	0.00012159	0.80734	-0.00064919	0.00064919	0.93285	-0.00011726	0.00011726	0.70402	-0.00020289	0.00020289	0.7746
-0.00012302	0.00012302	0.80834	-0.00065926	0.00065926	0.93385	-0.0001181	0.0001181	0.70502	-0.00020606	0.00020606	0.7756
-0.0001246	0.0001246	0.80934	-0.00066967	0.00066967	0.93485	-0.00011891	0.00011891	0.70602	-0.00020919	0.00020919	0.7766
-0.0001261	0.0001261	0.81034	-0.00067993	0.00067993	0.93585	-0.00011979	0.00011979	0.70702	-0.00021202	0.00021202	0.7776
-0.0001278	0.0001278	0.81134	-0.00069034	0.00069034	0.93685	-0.00012055	0.00012055	0.70802	-0.00021533	0.00021533	0.7786
-0.0001291	0.0001291	0.81234	-0.00070118	0.00070118	0.93785	-0.00012136	0.00012136	0.70902	-0.00021851	0.00021851	0.7796
-0.00013088	0.00013088	0.81334	-0.00071184	0.00071184	0.93885	-0.00012213	0.00012213	0.71002	-0.00022118	0.00022118	0.7806
-0.00013204	0.00013204	0.81434	-0.00072298	0.00072298	0.93985	-0.00012288	0.00012288	0.71102	-0.00022392	0.00022392	0.7816
-0.00013305	0.00013305	0.81534	-0.00073398	0.00073398	0.94085	-0.0001237	0.0001237	0.71202	-0.00022706	0.00022706	0.7826
-0.00013425	0.00013425	0.81634	-0.00074519	0.00074519	0.94185	-0.0001244	0.0001244	0.71302	-0.00023025	0.00023025	0.7836
-0.00013553	0.00013553	0.81734	-0.00075687	0.00075687	0.94285	-0.00012505	0.00012505	0.71402	-0.00023301	0.00023301	0.7846
-0.00013645	0.00013645	0.81834	-0.00076841	0.00076841	0.94385	-0.00012585	0.00012585	0.71502	-0.00023615	0.00023615	0.7856
-0.00013709	0.00013709	0.81934	-0.00078051	0.00078051	0.94485	-0.00012662	0.00012662	0.71602	-0.00023919	0.00023919	0.7866
-0.00013778	0.00013778	0.82034	-0.00079255	0.00079255	0.94585	-0.00012748	0.00012748	0.71702	-0.00024245	0.00024245	0.7876
-0.00013883	0.00013883	0.82134	-0.00080497	0.00080497	0.94685	-0.00012826	0.00012826	0.71802	-0.00024519	0.00024519	0.7886
-0.00013931	0.00013931	0.82234	-0.00081749	0.00081749	0.94785	-0.00012915	0.00012915	0.71902	-0.00024854	0.00024854	0.7896
-0.00014	0.00014	0.82334	-0.00082998	0.00082998	0.94885	-0.00013004	0.00013004	0.72002	-0.00025175	0.00025175	0.7906
-0.00014093	0.00014093	0.82434	-0.00084294	0.00084294	0.94985	-0.00013095	0.00013095	0.72102	-0.00025495	0.00025495	0.7916
-0.00014181	0.00014181	0.82534	-0.00085595	0.00085595	0.95085	-0.00013162	0.00013162	0.72202	-0.00025833	0.00025833	0.7926
-0.00014285	0.00014285	0.82634	-0.00086917	0.00086917	0.95185	-0.00013244	0.00013244	0.72302	-0.00026181	0.00026181	0.7936
-0.00014384	0.00014384	0.82734	-0.00088279	0.00088279	0.95285	-0.00013318	0.00013318	0.72402	-0.00026498	0.00026498	0.7946
-0.00014475	0.00014475	0.82834	-0.00089631	0.00089631	0.95385	-0.00013398	0.00013398	0.72502	-0.00026825	0.00026825	0.7956
-0.0001459	0.0001459	0.82934	-0.00091038	0.00091038	0.95485	-0.00013469	0.00013469	0.72602	-0.00027166	0.00027166	0.7966
-0.00014696	0.00014696	0.83034	-0.00092436	0.00092436	0.95585	-0.00013554	0.00013554	0.72702	-0.00027482	0.00027482	0.7976
-0.00014788	0.00014788	0.83134	-0.00093852	0.00093852	0.95685	-0.00013639	0.00013639	0.72802	-0.00027826	0.00027826	0.7986
-0.0001492	0.0001492	0.83234	-0.00095318	0.00095318	0.95785	-0.00013732	0.00013732	0.72902	-0.00028134	0.00028134	0.7996
-0.00015037	0.00015037	0.83334	-0.00096775	0.00096775	0.95885	-0.00013818	0.00013818	0.73002	-0.00028432	0.00028432	0.8006
-0.00015167	0.00015167	0.83434	-0.00098249	0.00098249	0.95985	-0.00013907	0.00013907	0.73102	-0.00028783	0.00028783	0.8016
-0.00015292	0.00015292	0.83534	-0.00099775	0.00099775	0.96085	-0.00013994	0.00013994	0.73202	-0.00029095	0.00029095	0.8026
-0.0001543	0.0001543	0.83634	-0.001013	0.001013	0.96185	-0.00014092	0.00014092	0.73302	-0.00029433	0.00029433	0.8036
-0.00015558	0.00015558	0.83734	-0.0010288	0.0010288	0.96285	-0.00014181	0.00014181	0.73402	-0.00029785	0.00029785	0.8046
-0.00015708	0.00015708	0.83834	-0.0010444	0.0010444	0.96385	-0.00014254	0.00014254	0.73502	-0.00030141	0.00030141	0.8056
-0.00015871	0.00015871	0.83934	-0.0010603	0.0010603	0.96485	-0.00014328	0.00014328	0.73602	-0.00030465	0.00030465	0.8066
-0.00016039	0.00016039	0.84034	-0.0010767	0.0010767	0.96585	-0.00014424	0.00014424	0.73702	-0.00030799	0.00030799	0.8076
-0.0001626	0.0001626	0.84134	-0.0010929	0.0010929	0.96685	-0.00014502	0.00014502	0.73802	-0.00031166	0.00031166	0.8086
-0.00016491	0.00016491	0.84234	-0.0011101	0.0011101	0.96785	-0.00014577	0.00014577	0.73902	-0.00031491	0.00031491	0.8096
-0.00016657	0.00016657	0.84334	-0.0011269	0.0011269	0.96885	-0.00014669	0.00014669	0.74002	-0.00031875	0.00031875	0.8106
-0.00016817	0.00016817	0.84434	-0.0011439	0.0011439	0.96985	-0.0001476	0.0001476	0.74102	-0.00032238	0.00032238	0.8116
-0.00017023	0.00017023	0.84534	-0.0011614	0.0011614	0.97085	-0.00014847	0.00014847	0.74202	-0.00032592	0.00032592	0.8126
-0.00017197	0.00017197	0.84634	-0.0011789	0.0011789	0.97185	-0.00014932	0.00014932	0.74302	-0.00032952	0.00032952	0.8136
-0.00017374	0.00017374	0.84734	-0.0011971	0.0011971	0.97285	-0.00015025	0.00015025	0.74402	-0.00033287	0.00033287	0.8146
-0.00017601	0.00017601	0.84834	-0.0012152	0.0012152	0.97385	-0.00015126	0.00015126	0.74502	-0.00033625	0.00033625	0.8156
-0.00017767	0.00017767	0.84934	-0.0012333	0.0012333	0.97485	-0.0001523	0.0001523	0.74602	-0.00034014	0.00034014	0.8166
-0.00017972	0.00017972	0.85034	-0.0012522	0.0012522	0.97585	-0.00015331	0.00015331	0.74702	-0.00034357	0.00034357	0.8176
-0.00018156	0.00018156	0.85134	-0.0012711	0.0012711	0.97685	-0.00015445	0.00015445	0.74802	-0.00034736	0.00034736	0.8186
-0.00018358	0.00018358	0.85234	-0.0012908	0.0012908	0.97785	-0.00015514	0.00015514	0.74902	-0.0003513	0.0003513	0.8196
-0.00018567	0.00018567	0.85334	-0.0013101	0.0013101	0.97885	-0.00015603	0.00015603	0.75002	-0.00035482	0.00035482	0.8206
-0.00018801	0.00018801	0.85434	-0.0013294	0.0013294	0.97985	-0.00015696	0.00015696	0.75102	-0.00035847	0.00035847	0.8216
-0.00019047	0.00019047	0.85534	-0.0013497	0.0013497	0.98085	-0.00015807	0.00015807	0.75202	-0.00036229	0.00036229	0.8226
-0.00019287	0.00019287	0.85634	-0.0013697	0.0013697	0.98185	-0.00015917	0.00015917	0.75302	-0.00036586	0.00036586	0.8236
-0.00019527	0.00019527	0.85734	-0.0013905	0.0013905	0.98285	-0.00016027	0.00016027	0.75402	-0.00036992	0.00036992	0.8246
-0.00019826	0.00019826	0.85834	-0.0014112	0.0014112	0.98385	-0.00016129	0.00016129	0.75502	-0.00037378	0.00037378	0.8256
-0.00020118	0.00020118	0.85934	-0.0014319	0.0014319	0.98485	-0.00016252	0.00016252	0.75602	-0.00037753	0.00037753	0.8266
-0.00020379	0.00020379	0.86034	-0.0014536	0.0014536	0.98585	-0.00016352	0.00016352	0.75702	-0.00038134	0.00038134	0.8276
-0.00020654	0.00020654	0.86134	-0.0014751	0.0014751	0.98685	-0.00016456	0.00016456	0.75802	-0.00038527	0.00038527	0.8286
-0.00020957	0.00020957	0.86234	-0.0014974	0.0014974	0.98785	-0.00016566	0.00016566	0.75902	-0.00038912	0.00038912	0.8296
-0.00021299	0.00021299	0.86334	-0.0015196	0.0015196	0.98885	-0.00016693	0.00016693	0.76002	-0.00039313	0.00039313	0.8306
-0.00021637	0.00021637	0.86434	-0.0015421	0.0015421	0.98985	-0.00016804	0.00016804	0.76102	-0.00039721	0.00039721	0.8316
-0.00021957	0.00021957	0.86534	-0.0015654	0.0015654	0.99085	-0.00016916	0.00016916	0.76202	-0.00040097	0.00040097	0.8326
-0.00022337	0.00022337	0.86634	-0.0015884	0.0015884	0.99185	-0.00017038	0.00017038	0.76302	-0.00040488	0.00040488	0.8336
-0.00022697	0.00022697	0.86734	-0.0016122	0.0016122	0.99285	-0.00017175	0.00017175	0.76402	-0.000409	0.000409	0.8346
-0.00023026	0.00023026	0.86834	-0.0016359	0.0016359	0.99385	-0.00017267	0.00017267	0.76502	-0.0004131	0.0004131	0.8356
-0.00023375	0.00023375	0.86934	-0.0016593	0.0016593	0.99485	-0.00017393	0.00017393	0.76602	-0.00041702	0.00041702	0.8366
-0.00023759	0.00023759	0.87034	-0.0016823	0.0016823	0.99585	-0.00017509	0.00017509	0.76702	-0.00042079	0.00042079	0.8376
-0.00024135	0.00024135	0.87134	-0.0017065	0.0017065	0.99685	-0.00017639	0.00017639	0.76802	-0.00042457	0.00042457	0.8386
-0.00024522	0.00024522	0.87234	-0.0017314	0.0017314	0.99785	-0.00017779	0.00017779	0.76902	-0.00042869	0.00042869	0.8396
-0.00024966	0.00024966	0.87334	-0.0017567	0.0017567	0.99885	-0.0001791	0.0001791	0.77002	-0.00043284	0.00043284	0.8406
-0.00025416	0.00025416	0.87434	-0.0017822	0.0017822	0.99985	-0.00018039	0.00018039	0.77102	-0.00043647	0.00043647	0.8416
-0.00025869	0.00025869	0.87534	-0.0018084	0.0018084	1.0008	-0.00018173	0.00018173	0.77202	-0.00044055	0.00044055	0.8426
-0.00026363	0.00026363	0.87634	-0.0018352	0.0018352	1.0018	-0.00018282	0.00018282	0.77302	-0.00044463	0.00044463	0.8436
-0.00026882	0.00026882	0.87734	-0.0018623	0.0018623	1.0028	-0.00018405	0.00018405	0.77402	-0.00044856	0.00044856	0.8446
-0.00027376	0.00027376	0.87834	-0.0018889	0.0018889	1.0038	-0.00018484	0.00018484	0.77502	-0.00045262	0.00045262	0.8456
-0.00027894	0.00027894	0.87934	-0.0019163	0.0019163	1.0048	-0.00018601	0.00018601	0.77602	-0.00045654	0.00045654	0.8466
-0.00028439	0.00028439	0.88034	-0.0019439	0.0019439	1.0058	-0.00018737	0.00018737	0.77702	-0.00046035	0.00046035	0.8476
-0.00029008	0.00029008	0.88134	-0.0019718	0.0019718	1.0068	-0.00018883	0.00018883	0.77802	-0.00046446	0.00046446	0.8486
-0.00029614	0.00029614	0.88234	-0.0020003	0.0020003	1.0078	-0.00019026	0.00019026	0.77902	-0.00046868	0.00046868	0.8496
-0.00030212	0.00030212	0.88334	-0.0020289	0.0020289	1.0088	-0.00019146	0.00019146	0.78002	-0.00047296	0.00047296	0.8506
-0.00030842	0.00030842	0.88434	-0.0020578	0.0020578	1.0098	-0.00019286	0.00019286	0.78102	-0.00047729	0.00047729	0.8516
-0.00031509	0.00031509	0.88534	-0.0020878	0.0020878	1.0108	-0.00019427	0.00019427	0.78202	-0.00048183	0.00048183	0.8526
-0.00032185	0.00032185	0.88634	-0.0021169	0.0021169	1.0118	-0.00019572	0.00019572	0.78302	-0.00048648	0.00048648	0.8536
-0.00032838	0.00032838	0.88734	-0.0021462	0.0021462	1.0128	-0.0001972	0.0001972	0.78402	-0.00049034	0.00049034	0.8546
-0.00033554	0.00033554	0.88834	-0.0021778	0.0021778	1.0138	-0.00019856	0.00019856	0.78502	-0.00049458	0.00049458	0.8556
-0.00034312	0.00034312	0.88934	-0.0022084	0.0022084	1.0148	-0.00020001	0.00020001	0.78602	-0.00049879	0.00049879	0.8566
-0.00035031	0.00035031	0.89034	-0.0022397	0.0022397	1.0158	-0.00020162	0.00020162	0.78702	-0.00050274	0.00050274	0.8576
-0.00035884	0.00035884	0.89134	-0.0022709	0.0022709	1.0168	-0.00020297	0.00020297	0.78802	-0.00050691	0.00050691	0.8586
-0.00036762	0.00036762	0.89234	-0.0023015	0.0023015	1.0178	-0.00020454	0.00020454	0.78902	-0.00051138	0.00051138	0.8596
-0.00037608	0.00037608	0.89334	-0.0023344	0.0023344	1.0188	-0.00020599	0.00020599	0.79002	-0.00051544	0.00051544	0.8606
-0.00038348	0.00038348	0.89434	-0.0023657	0.0023657	1.0198	-0.00020757	0.00020757	0.79102	-0.00051945	0.00051945	0.8616
-0.00039166	0.00039166	0.89534	-0.0023988	0.0023988	1.0208	-0.00020914	0.00020914	0.79202	-0.00052381	0.00052381	0.8626
-0.00039994	0.00039994	0.89634	-0.0024318	0.0024318	1.0218	-0.00021074	0.00021074	0.79302	-0.00052805	0.00052805	0.8636
-0.0004077	0.0004077	0.89734	-0.0024645	0.0024645	1.0228	-0.00021228	0.00021228	0.79402	-0.00053233	0.00053233	0.8646
-0.00041543	0.00041543	0.89834	-0.0024987	0.0024987	1.0238	-0.00021399	0.00021399	0.79502	-0.0005368	0.0005368	0.8656
-0.00042343	0.00042343	0.89934	-0.0025328	0.0025328	1.0248	-0.00021553	0.00021553	0.79602	-0.00054097	0.00054097	0.8666
-0.00043133	0.00043133	0.90034	-0.0025673	0.0025673	1.0258	-0.00021728	0.00021728	0.79702	-0.00054504	0.00054504	0.8676
-0.00043889	0.00043889	0.90134	-0.0026019	0.0026019	1.0268	-0.00021884	0.00021884	0.79802	-0.00054944	0.00054944	0.8686
-0.0004464	0.0004464	0.90234	-0.0026362	0.0026362	1.0278	-0.00022009	0.00022009	0.79902	-0.00055367	0.00055367	0.8696
-0.00045371	0.00045371	0.90334	-0.0026723	0.0026723	1.0288	-0.00022173	0.00022173	0.80002	-0.00055767	0.00055767	0.8706
-0.00046104	0.00046104	0.90434	-0.0027078	0.0027078	1.0298	-0.0002235	0.0002235	0.80102	-0.00056204	0.00056204	0.8716
-0.00046811	0.00046811	0.90534	-0.0027446	0.0027446	1.0308	-0.00022513	0.00022513	0.80202	-0.00056559	0.00056559	0.8726
-0.00047506	0.00047506	0.90634	-0.0027805	0.0027805	1.0318	-0.00022685	0.00022685	0.80302	-0.00056971	0.00056971	0.8736
-0.00048154	0.00048154	0.90734	-0.0028169	0.0028169	1.0328	-0.00022863	0.00022863	0.80402	-0.00057362	0.00057362	0.8746
-0.00048781	0.00048781	0.90834	-0.002855	0.002855	1.0338	-0.00023044	0.00023044	0.80502	-0.00057733	0.00057733	0.8756
-0.00049408	0.00049408	0.90934	-0.0028918	0.0028918	1.0348	-0.0002321	0.0002321	0.80602	-0.00058175	0.00058175	0.8766
-0.00049969	0.00049969	0.91034	-0.0029305	0.0029305	1.0358	-0.00023358	0.00023358	0.80702	-0.00058643	0.00058643	0.8776
-0.0005045	0.0005045	0.91134	-0.0029688	0.0029688	1.0368	-0.00023512	0.00023512	0.80802	-0.00059093	0.00059093	0.8786
-0.00050962	0.00050962	0.91234	-0.0030074	0.0030074	1.0378	-0.00023682	0.00023682	0.80902	-0.00059528	0.00059528	0.8796
-0.00051555	0.00051555	0.91334	-0.0030472	0.0030472	1.0388	-0.0002384	0.0002384	0.81002	-0.00059975	0.00059975	0.8806
-0.00052036	0.00052036	0.91434	-0.0030863	0.0030863	1.0398	-0.00024009	0.00024009	0.81102	-0.00060425	0.00060425	0.8816
-0.00052545	0.00052545	0.91534	-0.0031268	0.0031268	1.0408	-0.00024172	0.00024172	0.81202	-0.00060876	0.00060876	0.8826
-0.00053025	0.00053025	0.91634	-0.0031668	0.0031668	1.0418	-0.00024344	0.00024344	0.81302	-0.00061315	0.00061315	0.8836
-0.00053507	0.00053507	0.91734	-0.003206	0.003206	1.0428	-0.00024512	0.00024512	0.81402	-0.00061768	0.00061768	0.8846
-0.00054031	0.00054031	0.91834	-0.0032485	0.0032485	1.0438	-0.00024706	0.00024706	0.81502	-0.0006224	0.0006224	0.8856
-0.00054565	0.00054565	0.91934	-0.00329	0.00329	1.0448	-0.0002488	0.0002488	0.81602	-0.00062714	0.00062714	0.8866
-0.00055102	0.00055102	0.92034	-0.0033325	0.0033325	1.0458	-0.00025056	0.00025056	0.81702	-0.00063185	0.00063185	0.8876
-0.00055669	0.00055669	0.92134	-0.0033743	0.0033743	1.0468	-0.00025237	0.00025237	0.81802	-0.00063667	0.00063667	0.8886
-0.00056238	0.00056238	0.92234	-0.003417	0.003417	1.0478	-0.00025427	0.00025427	0.81902	-0.00064149	0.00064149	0.8896
-0.00056831	0.00056831	0.92334	-0.0034609	0.0034609	1.0488	-0.0002563	0.0002563	0.82002	-0.00064634	0.00064634	0.8906
-0.00057467	0.00057467	0.92434	-0.0035049	0.0035049	1.0498	-0.00025821	0.00025821	0.82102	-0.00065162	0.00065162	0.8916
-0.00058228	0.00058228	0.92534	-0.0035494	0.0035494	1.0508	-0.00026019	0.00026019	0.82202	-0.00065656	0.00065656	0.8926
-0.00059004	0.00059004	0.92634	-0.0035939	0.0035939	1.0518	-0.00026184	0.00026184	0.82302	-0.00066136	0.00066136	0.8936
-0.00059787	0.00059787	0.92734	-0.0036375	0.0036375	1.0528	-0.00026357	0.00026357	0.82402	-0.00066639	0.00066639	0.8946
-0.00060625	0.00060625	0.92834	-0.0036844	0.0036844	1.0538	-0.00026528	0.00026528	0.82502	-0.0006713	0.0006713	0.8956
-0.00061496	0.00061496	0.92934	-0.0037294	0.0037294	1.0548	-0.00026722	0.00026722	0.82602	-0.00067646	0.00067646	0.8966
-0.00062418	0.00062418	0.93034	-0.0037764	0.0037764	1.0558	-0.00026902	0.00026902	0.82702	-0.00068197	0.00068197	0.8976
-0.00063392	0.00063392	0.93134	-0.0038225	0.0038225	1.0568	-0.00027073	0.00027073	0.82802	-0.00068732	0.00068732	0.8986
-0.00064385	0.00064385	0.93234	-0.0038694	0.0038694	1.0578	-0.00027266	0.00027266	0.82902	-0.00069249	0.00069249	0.8996
-0.00065431	0.00065431	0.93334	-0.0039183	0.0039183	1.0588	-0.00027459	0.00027459	0.83002	-0.00069842	0.00069842	0.9006
-0.00066505	0.00066505	0.93434	-0.0039668	0.0039668	1.0598	-0.00027646	0.00027646	0.83102	-0.00070395	0.00070395	0.9016
-0.000676	0.000676	0.93534	-0.0040155	0.0040155	1.0608	-0.00027846	0.00027846	0.83202	-0.00070934	0.00070934	0.9026
-0.00068776	0.00068776	0.93634	-0.0040658	0.0040658	1.0618	-0.0002804	0.0002804	0.83302	-0.00071536	0.00071536	0.9036
-0.00069953	0.00069953	0.93734	-0.0041154	0.0041154	1.0628	-0.00028243	0.00028243	0.83402	-0.00072111	0.00072111	0.9046
-0.0007112	0.0007112	0.93834	-0.0041657	0.0041657	1.0638	-0.00028445	0.00028445	0.83502	-0.00072706	0.00072706	0.9056
-0.00072344	0.00072344	0.93934	-0.0042161	0.0042161	1.0648	-0.0002867	0.0002867	0.83602	-0.00073309	0.00073309	0.9066
-0.00073574	0.00073574	0.94034	-0.0042666	0.0042666	1.0658	-0.00028879	0.00028879	0.83702	-0.0007389	0.0007389	0.9076
-0.00074805	0.00074805	0.94134	-0.0043202	0.0043202	1.0668	-0.00029089	0.00029089	0.83802	-0.00074493	0.00074493	0.9086
-0.00076037	0.00076037	0.94234	-0.0043729	0.0043729	1.0678	-0.00029271	0.00029271	0.83902	-0.00075107	0.00075107	0.9096
-0.00077341	0.00077341	0.94334	-0.0044268	0.0044268	1.0688	-0.00029485	0.00029485	0.84002	-0.00075722	0.00075722	0.9106
-0.00078613	0.00078613	0.94434	-0.0044791	0.0044791	1.0698	-0.00029701	0.00029701	0.84102	-0.0007636	0.0007636	0.9116
-0.00079943	0.00079943	0.94534	-0.0045332	0.0045332	1.0708	-0.00029928	0.00029928	0.84202	-0.0007702	0.0007702	0.9126
-0.00081252	0.00081252	0.94634	-0.0045888	0.0045888	1.0718	-0.00030162	0.00030162	0.84302	-0.00077695	0.00077695	0.9136
-0.00082561	0.00082561	0.94734	-0.0046433	0.0046433	1.0728	-0.00030376	0.00030376	0.84402	-0.00078361	0.00078361	0.9146
-0.00083865	0.00083865	0.94834	-0.0047002	0.0047002	1.0738	-0.00030598	0.00030598	0.84502	-0.00078995	0.00078995	0.9156
-0.00085182	0.00085182	0.94934	-0.0047555	0.0047555	1.0748	-0.00030856	0.00030856	0.84602	-0.00079658	0.00079658	0.9166
-0.00086515	0.00086515	0.95034	-0.0048108	0.0048108	1.0758	-0.00031075	0.00031075	0.84702	-0.0008038	0.0008038	0.9176
-0.00087905	0.00087905	0.95134	-0.0048689	0.0048689	1.0768	-0.00031315	0.00031315	0.84802	-0.0008111	0.0008111	0.9186
-0.00089315	0.00089315	0.95234	-0.0049245	0.0049245	1.0778	-0.00031514	0.00031514	0.84902	-0.0008187	0.0008187	0.9196
-0.00090658	0.00090658	0.95334	-0.004985	0.004985	1.0788	-0.00031763	0.00031763	0.85002	-0.00082678	0.00082678	0.9206
-0.00092119	0.00092119	0.95434	-0.0050432	0.0050432	1.0798	-0.00031999	0.00031999	0.85102	-0.00083431	0.00083431	0.9216
-0.00093632	0.00093632	0.95534	-0.0051019	0.0051019	1.0808	-0.00032218	0.00032218	0.85202	-0.0008423	0.0008423	0.9226
-0.00095173	0.00095173	0.95634	-0.0051634	0.0051634	1.0818	-0.00032439	0.00032439	0.85302	-0.00085081	0.00085081	0.9236
-0.00096642	0.00096642	0.95734	-0.0052224	0.0052224	1.0828	-0.00032673	0.00032673	0.85402	-0.00085865	0.00085865	0.9246
-0.00098197	0.00098197	0.95834	-0.0052838	0.0052838	1.0838	-0.00032918	0.00032918	0.85502	-0.00086692	0.00086692	0.9256
-0.00099782	0.00099782	0.95934	-0.0053442	0.0053442	1.0848	-0.00033164	0.00033164	0.85602	-0.00087536	0.00087536	0.9266
-0.0010139	0.0010139	0.96034	-0.0054049	0.0054049	1.0858	-0.0003339	0.0003339	0.85702	-0.00088372	0.00088372	0.9276
-0.0010294	0.0010294	0.96134	-0.0054678	0.0054678	1.0868	-0.00033631	0.00033631	0.85802	-0.00089206	0.00089206	0.9286
-0.0010452	0.0010452	0.96234	-0.00553	0.00553	1.0878	-0.00033867	0.00033867	0.85902	-0.00090021	0.00090021	0.9296
-0.0010609	0.0010609	0.96334	-0.005592	0.005592	1.0888	-0.00034131	0.00034131	0.86002	-0.00090922	0.00090922	0.9306
-0.0010766	0.0010766	0.96434	-0.0056529	0.0056529	1.0898	-0.00034364	0.00034364	0.86102	-0.00091794	0.00091794	0.9316
-0.0010922	0.0010922	0.96534	-0.0057156	0.0057156	1.0908	-0.00034589	0.00034589	0.86202	-0.00092737	0.00092737	0.9326
-0.0011081	0.0011081	0.96634	-0.0057797	0.0057797	1.0918	-0.00034842	0.00034842	0.86302	-0.00093663	0.00093663	0.9336
-0.001124	0.001124	0.96734	-0.0058428	0.0058428	1.0928	-0.00035081	0.00035081	0.86402	-0.00094575	0.00094575	0.9346
-0.0011401	0.0011401	0.96834	-0.0059071	0.0059071	1.0938	-0.00035323	0.00035323	0.86502	-0.00095532	0.00095532	0.9356
-0.0011569	0.0011569	0.96934	-0.0059711	0.0059711	1.0948	-0.00035565	0.00035565	0.86602	-0.00096486	0.00096486	0.9366
-0.001174	0.001174	0.97034	-0.006036	0.006036	1.0958	-0.00035829	0.00035829	0.86702	-0.00097489	0.00097489	0.9376
-0.0011915	0.0011915	0.97134	-0.0061024	0.0061024	1.0968	-0.0003608	0.0003608	0.86802	-0.0009845	0.0009845	0.9386
-0.0012088	0.0012088	0.97234	-0.0061667	0.0061667	1.0978	-0.00036295	0.00036295	0.86902	-0.00099402	0.00099402	0.9396
-0.0012271	0.0012271	0.97334	-0.006234	0.006234	1.0988	-0.00036518	0.00036518	0.87002	-0.0010043	0.0010043	0.9406
-0.0012456	0.0012456	0.97434	-0.0062996	0.0062996	1.0998	-0.00036774	0.00036774	0.87102	-0.001014	0.001014	0.9416
-0.0012651	0.0012651	0.97534	-0.0063638	0.0063638	1.1008	-0.00036987	0.00036987	0.87202	-0.0010242	0.0010242	0.9426
-0.001284	0.001284	0.97634	-0.0064298	0.0064298	1.1018	-0.00037214	0.00037214	0.87302	-0.0010348	0.0010348	0.9436
-0.0013036	0.0013036	0.97734	-0.0064974	0.0064974	1.1028	-0.00037445	0.00037445	0.87402	-0.0010451	0.0010451	0.9446
-0.0013231	0.0013231	0.97834	-0.0065678	0.0065678	1.1038	-0.00037714	0.00037714	0.87502	-0.0010553	0.0010553	0.9456
-0.0013431	0.0013431	0.97934	-0.0066341	0.0066341	1.1048	-0.00037972	0.00037972	0.87602	-0.0010662	0.0010662	0.9466
-0.0013639	0.0013639	0.98034	-0.0067015	0.0067015	1.1058	-0.00038218	0.00038218	0.87702	-0.0010769	0.0010769	0.9476
-0.0013848	0.0013848	0.98134	-0.0067723	0.0067723	1.1068	-0.000385	0.000385	0.87802	-0.0010874	0.0010874	0.9486
-0.0014064	0.0014064	0.98234	-0.0068403	0.0068403	1.1078	-0.0003878	0.0003878	0.87902	-0.0010984	0.0010984	0.9496
-0.0014274	0.0014274	0.98334	-0.0069107	0.0069107	1.1088	-0.00039053	0.00039053	0.88002	-0.0011094	0.0011094	0.9506
-0.0014493	0.0014493	0.98434	-0.0069812	0.0069812	1.1098	-0.00039348	0.00039348	0.88102	-0.0011205	0.0011205	0.9516
-0.0014718	0.0014718	0.98534	-0.0070525	0.0070525	1.1108	-0.00039649	0.00039649	0.88202	-0.0011321	0.0011321	0.9526
-0.0014944	0.0014944	0.98634	-0.0071242	0.0071242	1.1118	-0.00039966	0.00039966	0.88302	-0.0011427	0.0011427	0.9536
-0.0015166	0.0015166	0.98734	-0.0071962	0.0071962	1.1128	-0.00040278	0.00040278	0.88402	-0.0011528	0.0011528	0.9546
-0.0015397	0.0015397	0.98834	-0.0072686	0.0072686	1.1138	-0.000406	0.000406	0.88502	-0.0011643	0.0011643	0.9556
-0.0015632	0.0015632	0.98934	-0.007342	0.007342	1.1148	-0.00040924	0.00040924	0.88602	-0.0011758	0.0011758	0.9566
-0.0015863	0.0015863	0.99034	-0.0074131	0.0074131	1.1158	-0.00041261	0.00041261	0.88702	-0.0011875	0.0011875	0.9576
-0.0016104	0.0016104	0.99134	-0.0074888	0.0074888	1.1168	-0.00041596	0.00041596	0.88802	-0.0011994	0.0011994	0.9586
-0.001635	0.001635	0.99234	-0.0075613	0.0075613	1.1178	-0.00041972	0.00041972	0.88902	-0.0012109	0.0012109	0.9596
-0.001659	0.001659	0.99334	-0.0076353	0.0076353	1.1188	-0.00042337	0.00042337	0.89002	-0.0012228	0.0012228	0.9606
-0.0016825	0.0016825	0.99434	-0.0077119	0.0077119	1.1198	-0.00042716	0.00042716	0.89102	-0.0012346	0.0012346	0.9616
-0.0017073	0.0017073	0.99534	-0.0077857	0.0077857	1.1208	-0.00043088	0.00043088	0.89202	-0.0012467	0.0012467	0.9626
-0.0017324	0.0017324	0.99634	-0.0078631	0.0078631	1.1218	-0.00043486	0.00043486	0.89302	-0.0012587	0.0012587	0.9636
-0.001759	0.001759	0.99734	-0.007938	0.007938	1.1228	-0.00043874	0.00043874	0.89402	-0.0012712	0.0012712	0.9646
-0.0017846	0.0017846	0.99834	-0.0080136	0.0080136	1.1238	-0.0004428	0.0004428	0.89502	-0.0012835	0.0012835	0.9656
-0.0018115	0.0018115	0.99934	-0.0080919	0.0080919	1.1248	-0.00044671	0.00044671	0.89602	-0.0012957	0.0012957	0.9666
-0.0018387	0.0018387	1.0003	-0.0081689	0.0081689	1.1258	-0.00045111	0.00045111	0.89702	-0.0013083	0.0013083	0.9676
-0.001867	0.001867	1.0013	-0.0082462	0.0082462	1.1268	-0.00045562	0.00045562	0.89802	-0.0013211	0.0013211	0.9686
-0.0018942	0.0018942	1.0023	-0.0083241	0.0083241	1.1278	-0.00046054	0.00046054	0.89902	-0.0013343	0.0013343	0.9696
-0.0019237	0.0019237	1.0033	-0.0084023	0.0084023	1.1288	-0.00046536	0.00046536	0.90002	-0.0013473	0.0013473	0.9706
-0.0019531	0.0019531	1.0043	-0.0084813	0.0084813	1.1298	-0.00047048	0.00047048	0.90102	-0.0013597	0.0013597	0.9716
-0.0019816	0.0019816	1.0053	-0.0085587	0.0085587	1.1308	-0.00047582	0.00047582	0.90202	-0.0013734	0.0013734	0.9726
-0.0020118	0.0020118	1.0063	-0.0086391	0.0086391	1.1318	-0.00048103	0.00048103	0.90302	-0.0013872	0.0013872	0.9736
-0.0020417	0.0020417	1.0073	-0.0087179	0.0087179	1.1328	-0.00048645	0.00048645	0.90402	-0.001401	0.001401	0.9746
-0.0020732	0.0020732	1.0083	-0.0087967	0.0087967	1.1338	-0.00049179	0.00049179	0.90502	-0.0014154	0.0014154	0.9756
-0.0021043	0.0021043	1.0093	-0.0088779	0.0088779	1.1348	-0.0004976	0.0004976	0.90602	-0.0014295	0.0014295	0.9766
-0.0021359	0.0021359	1.0103	-0.0089576	0.0089576	1.1358	-0.00050332	0.00050332	0.90702	-0.0014436	0.0014436	0.9776
-0.0021682	0.0021682	1.0113	-0.0090399	0.0090399	1.1368	-0.00050943	0.00050943	0.90802	-0.0014585	0.0014585	0.9786
-0.0022011	0.0022011	1.0123	-0.0091206	0.0091206	1.1378	-0.00051544	0.00051544	0.90902	-0.0014728	0.0014728	0.9796
-0.0022336	0.0022336	1.0133	-0.0092024	0.0092024	1.1388	-0.00052175	0.00052175	0.91002	-0.001487	0.001487	0.9806
-0.0022674	0.0022674	1.0143	-0.0092853	0.0092853	1.1398	-0.0005277	0.0005277	0.91102	-0.0015016	0.0015016	0.9816
-0.002301	0.002301	1.0153	-0.0093669	0.0093669	1.1408	-0.00053421	0.00053421	0.91202	-0.001516	0.001516	0.9826
-0.0023346	0.0023346	1.0163	-0.0094522	0.0094522	1.1418	-0.00054064	0.00054064	0.91302	-0.0015309	0.0015309	0.9836
-0.0023692	0.0023692	1.0173	-0.0095339	0.0095339	1.1428	-0.00054733	0.00054733	0.91402	-0.001547	0.001547	0.9846
-0.002405	0.002405	1.0183	-0.009616	0.009616	1.1438	-0.00055399	0.00055399	0.91502	-0.0015624	0.0015624	0.9856
-0.0024408	0.0024408	1.0193	-0.0097035	0.0097035	1.1448	-0.00056108	0.00056108	0.91602	-0.0015781	0.0015781	0.9866
-0.0024766	0.0024766	1.0203	-0.0097867	0.0097867	1.1458	-0.00056813	0.00056813	0.91702	-0.0015946	0.0015946	0.9876
-0.0025141	0.0025141	1.0213	-0.0098732	0.0098732	1.1468	-0.00057524	0.00057524	0.91802	-0.0016104	0.0016104	0.9886
-0.0025519	0.0025519	1.0223	-0.0099586	0.0099586	1.1478	-0.00058206	0.00058206	0.91902	-0.0016263	0.0016263	0.9896
-0.0025895	0.0025895	1.0233	-0.010042	0.010042	1.1488	-0.00058952	0.00058952	0.92002	-0.0016431	0.0016431	0.9906
-0.0026265	0.0026265	1.0243	-0.010126	0.010126	1.1498	-0.00059698	0.00059698	0.92102	-0.0016587	0.0016587	0.9916
-0.0026655	0.0026655	1.0253	-0.01021	0.01021	1.1508	-0.0006044	0.0006044	0.92202	-0.001675	0.001675	0.9926
-0.0027052	0.0027052	1.0263	-0.010296	0.010296	1.1518	-0.00061162	0.00061162	0.92302	-0.0016923	0.0016923	0.9936
-0.0027437	0.0027437	1.0273	-0.010378	0.010378	1.1528	-0.00061926	0.00061926	0.92402	-0.0017083	0.0017083	0.9946
-0.0027839	0.0027839	1.0283	-0.010463	0.010463	1.1538	-0.00062679	0.00062679	0.92502	-0.0017258	0.0017258	0.9956
-0.0028248	0.0028248	1.0293	-0.010547	0.010547	1.1548	-0.00063484	0.00063484	0.92602	-0.0017413	0.0017413	0.9966
-0.0028663	0.0028663	1.0303	-0.010633	0.010633	1.1558	-0.00064269	0.00064269	0.92702	-0.0017577	0.0017577	0.9976
-0.0029061	0.0029061	1.0313	-0.010722	0.010722	1.1568	-0.00065093	0.00065093	0.92802	-0.0017759	0.0017759	0.9986
-0.0029478	0.0029478	1.0323	-0.010807	0.010807	1.1578	-0.00065899	0.00065899	0.92902	-0.0017937	0.0017937	0.9996
-0.0029903	0.0029903	1.0333	-0.010893	0.010893	1.1588	-0.00066745	0.00066745	0.93002	-0.0018109	0.0018109	1.0006
-0.0030336	0.0030336	1.0343	-0.010982	0.010982	1.1598	-0.00067584	0.00067584	0.93102	-0.0018292	0.0018292	1.0016
-0.0030758	0.0030758	1.0353	-0.011067	0.011067	1.1608	-0.00068454	0.00068454	0.93202	-0.0018476	0.0018476	1.0026
-0.0031193	0.0031193	1.0363	-0.011157	0.011157	1.1618	-0.00069289	0.00069289	0.93302	-0.0018655	0.0018655	1.0036
-0.0031638	0.0031638	1.0373	-0.011246	0.011246	1.1628	-0.00070152	0.00070152	0.93402	-0.0018841	0.0018841	1.0046
-0.0032083	0.0032083	1.0383	-0.011332	0.011332	1.1638	-0.00071	0.00071	0.93502	-0.0019033	0.0019033	1.0056
-0.0032524	0.0032524	1.0393	-0.011422	0.011422	1.1648	-0.00071892	0.00071892	0.93602	-0.0019223	0.0019223	1.0066
-0.0032969	0.0032969	1.0403	-0.011508	0.011508	1.1658	-0.00072795	0.00072795	0.93702	-0.0019417	0.0019417	1.0076
-0.0033435	0.0033435	1.0413	-0.011595	0.011595	1.1668	-0.00073715	0.00073715	0.93802	-0.0019608	0.0019608	1.0086
-0.0033889	0.0033889	1.0423	-0.01168	0.01168	1.1678	-0.00074636	0.00074636	0.93902	-0.0019799	0.0019799	1.0096
-0.0034353	0.0034353	1.0433	-0.011766	0.011766	1.1688	-0.00075589	0.00075589	0.94002	-0.0019994	0.0019994	1.0106
-0.0034825	0.0034825	1.0443	-0.011851	0.011851	1.1698	-0.00076514	0.00076514	0.94102	-0.0020189	0.0020189	1.0116
-0.0035307	0.0035307	1.0453	-0.011936	0.011936	1.1708	-0.00077485	0.00077485	0.94202	-0.002038	0.002038	1.0126
-0.0035769	0.0035769	1.0463	-0.012026	0.012026	1.1718	-0.0007848	0.0007848	0.94302	-0.0020586	0.0020586	1.0136
-0.003626	0.003626	1.0473	-0.012114	0.012114	1.1728	-0.00079448	0.00079448	0.94402	-0.0020789	0.0020789	1.0146
-0.0036752	0.0036752	1.0483	-0.012202	0.012202	1.1738	-0.00080454	0.00080454	0.94502	-0.002099	0.002099	1.0156
-0.0037246	0.0037246	1.0493	-0.012288	0.012288	1.1748	-0.00081458	0.00081458	0.94602	-0.0021205	0.0021205	1.0166
-0.0037732	0.0037732	1.0503	-0.012371	0.012371	1.1758	-0.00082465	0.00082465	0.94702	-0.0021406	0.0021406	1.0176
-0.0038235	0.0038235	1.0513	-0.012455	0.012455	1.1768	-0.00083472	0.00083472	0.94802	-0.0021613	0.0021613	1.0186
-0.0038751	0.0038751	1.0523	-0.012541	0.012541	1.1778	-0.00084542	0.00084542	0.94902	-0.0021826	0.0021826	1.0196
-0.0039251	0.0039251	1.0533	-0.012626	0.012626	1.1788	-0.00085589	0.00085589	0.95002	-0.002204	0.002204	1.0206
-0.0039776	0.0039776	1.0543	-0.012717	0.012717	1.1798	-0.00086696	0.00086696	0.95102	-0.002226	0.002226	1.0216
-0.0040303	0.0040303	1.0553	-0.012804	0.012804	1.1808	-0.00087767	0.00087767	0.95202	-0.0022473	0.0022473	1.0226
-0.0040841	0.0040841	1.0563	-0.012892	0.012892	1.1818	-0.00088867	0.00088867	0.95302	-0.0022687	0.0022687	1.0236
-0.004136	0.004136	1.0573	-0.012981	0.012981	1.1828	-0.0008997	0.0008997	0.95402	-0.0022907	0.0022907	1.0246
-0.0041909	0.0041909	1.0583	-0.013069	0.013069	1.1838	-0.00091094	0.00091094	0.95502	-0.0023118	0.0023118	1.0256
-0.004246	0.004246	1.0593	-0.013158	0.013158	1.1848	-0.000922	0.000922	0.95602	-0.0023339	0.0023339	1.0266
-0.0043025	0.0043025	1.0603	-0.013246	0.013246	1.1858	-0.0009333	0.0009333	0.95702	-0.0023565	0.0023565	1.0276
-0.0043571	0.0043571	1.0613	-0.013333	0.013333	1.1868	-0.00094463	0.00094463	0.95802	-0.0023775	0.0023775	1.0286
-0.004415	0.004415	1.0623	-0.013425	0.013425	1.1878	-0.00095652	0.00095652	0.95902	-0.0024	0.0024	1.0296
-0.0044732	0.0044732	1.0633	-0.013514	0.013514	1.1888	-0.00096809	0.00096809	0.96002	-0.0024237	0.0024237	1.0306
-0.0045324	0.0045324	1.0643	-0.013604	0.013604	1.1898	-0.00097965	0.00097965	0.96102	-0.0024467	0.0024467	1.0316
-0.0045901	0.0045901	1.0653	-0.013692	0.013692	1.1908	-0.00099084	0.00099084	0.96202	-0.0024695	0.0024695	1.0326
-0.0046506	0.0046506	1.0663	-0.013781	0.013781	1.1918	-0.0010023	0.0010023	0.96302	-0.0024939	0.0024939	1.0336
-0.0047122	0.0047122	1.0673	-0.013875	0.013875	1.1928	-0.0010143	0.0010143	0.96402	-0.002517	0.002517	1.0346
-0.0047715	0.0047715	1.0683	-0.013963	0.013963	1.1938	-0.0010271	0.0010271	0.96502	-0.0025405	0.0025405	1.0356
-0.0048347	0.0048347	1.0693	-0.014056	0.014056	1.1948	-0.0010396	0.0010396	0.96602	-0.0025644	0.0025644	1.0366
-0.0048984	0.0048984	1.0703	-0.014147	0.014147	1.1958	-0.0010526	0.0010526	0.96702	-0.0025884	0.0025884	1.0376
-0.0049637	0.0049637	1.0713	-0.014238	0.014238	1.1968	-0.0010654	0.0010654	0.96802	-0.0026123	0.0026123	1.0386
-0.0050278	0.0050278	1.0723	-0.014331	0.014331	1.1978	-0.0010787	0.0010787	0.96902	-0.002637	0.002637	1.0396
-0.0050956	0.0050956	1.0733	-0.014423	0.014423	1.1988	-0.0010916	0.0010916	0.97002	-0.0026621	0.0026621	1.0406
-0.0051659	0.0051659	1.0743	-0.014518	0.014518	1.1998	-0.0011053	0.0011053	0.97102	-0.0026868	0.0026868	1.0416
-0.0052377	0.0052377	1.0753	-0.014605	0.014605	1.2008	-0.0011189	0.0011189	0.97202	-0.0027123	0.0027123	1.0426
-0.0053085	0.0053085	1.0763	-0.014694	0.014694	1.2018	-0.001133	0.001133	0.97302	-0.0027382	0.0027382	1.0436
-0.0053868	0.0053868	1.0773	-0.014786	0.014786	1.2028	-0.0011471	0.0011471	0.97402	-0.0027632	0.0027632	1.0446
-0.0054683	0.0054683	1.0783	-0.014874	0.014874	1.2038	-0.0011614	0.0011614	0.97502	-0.0027891	0.0027891	1.0456
-0.0055496	0.0055496	1.0793	-0.014969	0.014969	1.2048	-0.0011757	0.0011757	0.97602	-0.0028144	0.0028144	1.0466
-0.0056358	0.0056358	1.0803	-0.015058	0.015058	1.2058	-0.0011905	0.0011905	0.97702	-0.0028408	0.0028408	1.0476
-0.0057247	0.0057247	1.0813	-0.015148	0.015148	1.2068	-0.0012049	0.0012049	0.97802	-0.0028672	0.0028672	1.0486
-0.0058147	0.0058147	1.0823	-0.015245	0.015245	1.2078	-0.00122	0.00122	0.97902	-0.0028933	0.0028933	1.0496
-0.0059041	0.0059041	1.0833	-0.015335	0.015335	1.2088	-0.0012347	0.0012347	0.98002	-0.0029208	0.0029208	1.0506
-0.0059975	0.0059975	1.0843	-0.015429	0.015429	1.2098	-0.0012501	0.0012501	0.98102	-0.0029479	0.0029479	1.0516
-0.0060932	0.0060932	1.0853	-0.015522	0.015522	1.2108	-0.0012655	0.0012655	0.98202	-0.0029753	0.0029753	1.0526
-0.0061819	0.0061819	1.0863	-0.015617	0.015617	1.2118	-0.0012815	0.0012815	0.98302	-0.0030033	0.0030033	1.0536
-0.0062794	0.0062794	1.0873	-0.015716	0.015716	1.2128	-0.0012975	0.0012975	0.98402	-0.0030305	0.0030305	1.0546
-0.0063795	0.0063795	1.0883	-0.015811	0.015811	1.2138	-0.0013134	0.0013134	0.98502	-0.0030578	0.0030578	1.0556
-0.0064796	0.0064796	1.0893	-0.015907	0.015907	1.2148	-0.0013291	0.0013291	0.98602	-0.003086	0.003086	1.0566
-0.0065809	0.0065809	1.0903	-0.016001	0.016001	1.2158	-0.0013446	0.0013446	0.98702	-0.0031136	0.0031136	1.0576
-0.0066808	0.0066808	1.0913	-0.016097	0.016097	1.2168	-0.0013608	0.0013608	0.98802	-0.0031404	0.0031404	1.0586
-0.006784	0.006784	1.0923	-0.016187	0.016187	1.2178	-0.0013771	0.0013771	0.98902	-0.0031698	0.0031698	1.0596
-0.006889	0.006889	1.0933	-0.01631	0.01631	1.2188	-0.0013942	0.0013942	0.99002	-0.0031969	0.0031969	1.0606
-0.006994	0.006994	1.0943	-0.016401	0.016401	1.2198	-0.0014112	0.0014112	0.99102	-0.0032252	0.0032252	1.0616
-0.0070991	0.0070991	1.0953	-0.016504	0.016504	1.2208	-0.001429	0.001429	0.99202	-0.0032537	0.0032537	1.0626
-0.0072067	0.0072067	1.0963	-0.016599	0.016599	1.2218	-0.0014465	0.0014465	0.99302	-0.0032814	0.0032814	1.0636
-0.0073164	0.0073164	1.0973	-0.016699	0.016699	1.2228	-0.0014644	0.0014644	0.99402	-0.0033097	0.0033097	1.0646
-0.0074233	0.0074233	1.0983	-0.016798	0.016798	1.2238	-0.0014824	0.0014824	0.99502	-0.0033395	0.0033395	1.0656
-0.0075335	0.0075335	1.0993	-0.016887	0.016887	1.2248	-0.0015008	0.0015008	0.99602	-0.0033677	0.0033677	1.0666
-0.0076449	0.0076449	1.1003	-0.01698	0.01698	1.2258	-0.0015191	0.0015191	0.99702	-0.0033966	0.0033966	1.0676
-0.0077581	0.0077581	1.1013	-0.017076	0.017076	1.2268	-0.0015378	0.0015378	0.99802	-0.0034259	0.0034259	1.0686
-0.007868	0.007868	1.1023	-0.017173	0.017173	1.2278	-0.0015561	0.0015561	0.99902	-0.0034539	0.0034539	1.0696
-0.0079809	0.0079809	1.1033	-0.01727	0.01727	1.2288	-0.0015755	0.0015755	1	-0.003483	0.003483	1.0706
-0.0080954	0.0080954	1.1043	-0.017364	0.017364	1.2298	-0.0015945	0.0015945	1.001	-0.0035128	0.0035128	1.0716
-0.0082075	0.0082075	1.1053	-0.017461	0.017461	1.2308	-0.0016139	0.0016139	1.002	-0.0035416	0.0035416	1.0726
-0.0083224	0.0083224	1.1063	-0.017556	0.017556	1.2318	-0.0016331	0.0016331	1.003	-0.0035708	0.0035708	1.0736
-0.0084374	0.0084374	1.1073	-0.017649	0.017649	1.2328	-0.0016527	0.0016527	1.004	-0.0036003	0.0036003	1.0746
-0.0085543	0.0085543	1.1083	-0.017735	0.017735	1.2338	-0.001672	0.001672	1.005	-0.0036297	0.0036297	1.0756
-0.0086755	0.0086755	1.1093	-0.017826	0.017826	1.2348	-0.0016924	0.0016924	1.006	-0.003659	0.003659	1.0766
-0.0087909	0.0087909	1.1103	-0.017919	0.017919	1.2358	-0.0017118	0.0017118	1.007	-0.0036892	0.0036892	1.0776
-0.0088991	0.0088991	1.1113	-0.01801	0.01801	1.2368	-0.0017328	0.0017328	1.008	-0.0037185	0.0037185	1.0786
-0.0090226	0.0090226	1.1123	-0.018118	0.018118	1.2378	-0.0017533	0.0017533	1.009	-0.0037485	0.0037485	1.0796
-0.0091355	0.0091355	1.1133	-0.018212	0.018212	1.2388	-0.0017741	0.0017741	1.01	-0.0037777	0.0037777	1.0806
-0.0092551	0.0092551	1.1143	-0.018302	0.018302	1.2398	-0.001794	0.001794	1.011	-0.0038072	0.0038072	1.0816
-0.009374	0.009374	1.1153	-0.018395	0.018395	1.2408	-0.0018153	0.0018153	1.012	-0.0038373	0.0038373	1.0826
-0.0094905	0.0094905	1.1163	-0.018488	0.018488	1.2418	-0.0018363	0.0018363	1.013	-0.0038681	0.0038681	1.0836
-0.0096094	0.0096094	1.1173	-0.018584	0.018584	1.2428	-0.0018582	0.0018582	1.014	-0.0038974	0.0038974	1.0846
-0.0097338	0.0097338	1.1183	-0.018679	0.018679	1.2438	-0.0018798	0.0018798	1.015	-0.003928	0.003928	1.0856
-0.0098551	0.0098551	1.1193	-0.018769	0.018769	1.2448	-0.0019023	0.0019023	1.016	-0.0039577	0.0039577	1.0866
-0.0099704	0.0099704	1.1203	-0.018855	0.018855	1.2458	-0.0019235	0.0019235	1.017	-0.0039874	0.0039874	1.0876
-0.010091	0.010091	1.1213	-0.01894	0.01894	1.2468	-0.0019462	0.0019462	1.018	-0.0040181	0.0040181	1.0886
-0.010213	0.010213	1.1223	-0.019034	0.019034	1.2478	-0.0019681	0.0019681	1.019	-0.0040487	0.0040487	1.0896
-0.010335	0.010335	1.1233	-0.019125	0.019125	1.2488	-0.0019912	0.0019912	1.02	-0.0040793	0.0040793	1.0906
-0.010451	0.010451	1.1243	-0.019212	0.019212	1.2498	-0.0020138	0.0020138	1.021	-0.0041112	0.0041112	1.0916
-0.010574	0.010574	1.1253	-0.019306	0.019306	1.2508	-0.0020368	0.0020368	1.022	-0.0041412	0.0041412	1.0926
-0.010698	0.010698	1.1263	-0.0194	0.0194	1.2518	-0.0020604	0.0020604	1.023	-0.0041719	0.0041719	1.0936
-0.010823	0.010823	1.1273	-0.019496	0.019496	1.2528	-0.0020839	0.0020839	1.024	-0.004205	0.004205	1.0946
-0.010945	0.010945	1.1283	-0.019596	0.019596	1.2538	-0.002107	0.002107	1.025	-0.0042365	0.0042365	1.0956
-0.011071	0.011071	1.1293	-0.019684	0.019684	1.2548	-0.002131	0.002131	1.026	-0.0042675	0.0042675	1.0966
-0.011194	0.011194	1.1303	-0.019774	0.019774	1.2558	-0.0021556	0.0021556	1.027	-0.0042991	0.0042991	1.0976
-0.011317	0.011317	1.1313	-0.019861	0.019861	1.2568	-0.0021795	0.0021795	1.028	-0.0043313	0.0043313	1.0986
-0.011442	0.011442	1.1323	-0.019955	0.019955	1.2578	-0.0022039	0.0022039	1.029	-0.004363	0.004363	1.0996
-0.011569	0.011569	1.1333	-0.020051	0.020051	1.2588	-0.0022283	0.0022283	1.03	-0.0043959	0.0043959	1.1006
-0.011697	0.011697	1.1343	-0.020155	0.020155	1.2598	-0.0022532	0.0022532	1.031	-0.0044274	0.0044274	1.1016
-0.011822	0.011822	1.1353	-0.020249	0.020249	1.2608	-0.0022778	0.0022778	1.032	-0.0044589	0.0044589	1.1026
-0.011948	0.011948	1.1363	-0.020338	0.020338	1.2618	-0.0023024	0.0023024	1.033	-0.0044926	0.0044926	1.1036
-0.012077	0.012077	1.1373	-0.020432	0.020432	1.2628	-0.0023271	0.0023271	1.034	-0.0045238	0.0045238	1.1046
-0.012204	0.012204	1.1383	-0.020529	0.020529	1.2638	-0.0023523	0.0023523	1.035	-0.0045541	0.0045541	1.1056
-0.012328	0.012328	1.1393	-0.020626	0.020626	1.2648	-0.002377	0.002377	1.036	-0.0045888	0.0045888	1.1066
-0.012456	0.012456	1.1403	-0.020716	0.020716	1.2658	-0.002403	0.002403	1.037	-0.0046201	0.0046201	1.1076
-0.012585	0.012585	1.1413	-0.020803	0.020803	1.2668	-0.0024284	0.0024284	1.038	-0.0046538	0.0046538	1.1086
-0.012712	0.012712	1.1423	-0.020898	0.020898	1.2678	-0.0024546	0.0024546	1.039	-0.0046868	0.0046868	1.1096
-0.01284	0.01284	1.1433	-0.020997	0.020997	1.2688	-0.0024802	0.0024802	1.04	-0.0047208	0.0047208	1.1106
-0.012968	0.012968	1.1443	-0.021094	0.021094	1.2698	-0.0025066	0.0025066	1.041	-0.0047539	0.0047539	1.1116
-0.013099	0.013099	1.1453	-0.021189	0.021189	1.2708	-0.0025325	0.0025325	1.042	-0.0047865	0.0047865	1.1126
-0.013223	0.013223	1.1463	-0.021286	0.021286	1.2718	-0.0025587	0.0025587	1.043	-0.0048201	0.0048201	1.1136
-0.013346	0.013346	1.1473	-0.021386	0.021386	1.2728	-0.0025841	0.0025841	1.044	-0.0048538	0.0048538	1.1146
-0.013478	0.013478	1.1483	-0.021486	0.021486	1.2738	-0.0026113	0.0026113	1.045	-0.0048868	0.0048868	1.1156
-0.013615	0.013615	1.1493	-0.021579	0.021579	1.2748	-0.0026379	0.0026379	1.046	-0.0049213	0.0049213	1.1166
-0.013742	0.013742	1.1503	-0.021678	0.021678	1.2758	-0.0026656	0.0026656	1.047	-0.004955	0.004955	1.1176
-0.013872	0.013872	1.1513	-0.021771	0.021771	1.2768	-0.0026922	0.0026922	1.048	-0.0049887	0.0049887	1.1186
-0.014002	0.014002	1.1523	-0.02187	0.02187	1.2778	-0.0027195	0.0027195	1.049	-0.0050221	0.0050221	1.1196
-0.01413	0.01413	1.1533	-0.021975	0.021975	1.2788	-0.0027455	0.0027455	1.05	-0.0050581	0.0050581	1.1206
-0.014258	0.014258	1.1543	-0.022072	0.022072	1.2798	-0.002773	0.002773	1.051	-0.0050923	0.0050923	1.1216
-0.014388	0.014388	1.1553	-0.022178	0.022178	1.2808	-0.0027996	0.0027996	1.052	-0.0051257	0.0051257	1.1226
-0.014516	0.014516	1.1563	-0.022275	0.022275	1.2818	-0.0028275	0.0028275	1.053	-0.0051604	0.0051604	1.1236
-0.01459	0.01459	1.1573	-0.022378	0.022378	1.2828	-0.0028552	0.0028552	1.054	-0.0051945	0.0051945	1.1246
-0.01478	0.01478	1.1583	-0.022471	0.022471	1.2838	-0.0028827	0.0028827	1.055	-0.0052292	0.0052292	1.1256
-0.014906	0.014906	1.1593	-0.022564	0.022564	1.2848	-0.0029102	0.0029102	1.056	-0.0052648	0.0052648	1.1266
-0.015037	0.015037	1.1603	-0.022665	0.022665	1.2858	-0.0029384	0.0029384	1.057	-0.0052977	0.0052977	1.1276
-0.015161	0.015161	1.1613	-0.022765	0.022765	1.2868	-0.0029663	0.0029663	1.058	-0.0053317	0.0053317	1.1286
-0.01529	0.01529	1.1623	-0.022865	0.022865	1.2878	-0.0029956	0.0029956	1.059	-0.005368	0.005368	1.1296
-0.015419	0.015419	1.1633	-0.022964	0.022964	1.2888	-0.0030224	0.0030224	1.06	-0.0054016	0.0054016	1.1306
-0.015551	0.015551	1.1643	-0.023071	0.023071	1.2898	-0.0030507	0.0030507	1.061	-0.0054359	0.0054359	1.1316
-0.015677	0.015677	1.1653	-0.023197	0.023197	1.2908	-0.0030793	0.0030793	1.062	-0.0054724	0.0054724	1.1326
-0.01581	0.01581	1.1663	-0.023305	0.023305	1.2918	-0.0031086	0.0031086	1.063	-0.0055073	0.0055073	1.1336
-0.015943	0.015943	1.1673	-0.023401	0.023401	1.2928	-0.0031371	0.0031371	1.064	-0.0055428	0.0055428	1.1346
-0.016065	0.016065	1.1683	-0.023496	0.023496	1.2938	-0.0031664	0.0031664	1.065	-0.005577	0.005577	1.1356
-0.016194	0.016194	1.1693	-0.023588	0.023588	1.2948	-0.0031954	0.0031954	1.066	-0.0056131	0.0056131	1.1366
-0.016361	0.016361	1.1703	-0.023694	0.023694	1.2958	-0.0032246	0.0032246	1.067	-0.0056496	0.0056496	1.1376
-0.016487	0.016487	1.1713	-0.023804	0.023804	1.2968	-0.0032547	0.0032547	1.068	-0.0056843	0.0056843	1.1386
-0.016611	0.016611	1.1723	-0.023896	0.023896	1.2978	-0.0032836	0.0032836	1.069	-0.0057197	0.0057197	1.1396
-0.016739	0.016739	1.1733	-0.023995	0.023995	1.2988	-0.0033128	0.0033128	1.07	-0.0057581	0.0057581	1.1406
-0.016875	0.016875	1.1743	-0.024084	0.024084	1.2998	-0.0033412	0.0033412	1.071	-0.005791	0.005791	1.1416
-0.017005	0.017005	1.1753	-0.024177	0.024177	1.3008	-0.0033706	0.0033706	1.072	-0.0058264	0.0058264	1.1426
-0.017125	0.017125	1.1763	-0.024275	0.024275	1.3018	-0.0034001	0.0034001	1.073	-0.0058638	0.0058638	1.1436
-0.01726	0.01726	1.1773	-0.024379	0.024379	1.3028	-0.0034298	0.0034298	1.074	-0.0058995	0.0058995	1.1446
-0.017393	0.017393	1.1783	-0.024489	0.024489	1.3038	-0.003459	0.003459	1.075	-0.0059374	0.0059374	1.1456
-0.017527	0.017527	1.1793	-0.02458	0.02458	1.3048	-0.0034901	0.0034901	1.076	-0.0059729	0.0059729	1.1466
-0.017649	0.017649	1.1803	-0.024674	0.024674	1.3058	-0.0035195	0.0035195	1.077	-0.0060083	0.0060083	1.1476
-0.017783	0.017783	1.1813	-0.024752	0.024752	1.3068	-0.0035502	0.0035502	1.078	-0.0060445	0.0060445	1.1486
-0.01791	0.01791	1.1823	-0.02484	0.02484	1.3078	-0.0035803	0.0035803	1.079	-0.0060826	0.0060826	1.1496
-0.01804	0.01804	1.1833	-0.024923	0.024923	1.3088	-0.0036105	0.0036105	1.08	-0.0061165	0.0061165	1.1506
-0.018174	0.018174	1.1843	-0.025013	0.025013	1.3098	-0.0036406	0.0036406	1.081	-0.0061533	0.0061533	1.1516
-0.018307	0.018307	1.1853	-0.025095	0.025095	1.3108	-0.003671	0.003671	1.082	-0.0061912	0.0061912	1.1526
-0.018439	0.018439	1.1863	-0.02519	0.02519	1.3118	-0.0037004	0.0037004	1.083	-0.0062295	0.0062295	1.1536
-0.018569	0.018569	1.1873	-0.025293	0.025293	1.3128	-0.0037324	0.0037324	1.084	-0.0062648	0.0062648	1.1546
-0.018699	0.018699	1.1883	-0.025376	0.025376	1.3138	-0.0037637	0.0037637	1.085	-0.0063044	0.0063044	1.1556
-0.018834	0.018834	1.1893	-0.025466	0.025466	1.3148	-0.0037961	0.0037961	1.086	-0.0063411	0.0063411	1.1566
-0.018961	0.018961	1.1903	-0.025582	0.025582	1.3158	-0.0038276	0.0038276	1.087	-0.0063782	0.0063782	1.1576
-0.019091	0.019091	1.1913	-0.025675	0.025675	1.3168	-0.0038617	0.0038617	1.088	-0.0064179	0.0064179	1.1586
-0.019224	0.019224	1.1923	-0.025762	0.025762	1.3178	-0.0038929	0.0038929	1.089	-0.0064559	0.0064559	1.1596
-0.019356	0.019356	1.1933	-0.02585	0.02585	1.3188	-0.0039253	0.0039253	1.09	-0.0064913	0.0064913	1.1606
-0.019486	0.019486	1.1943	-0.025938	0.025938	1.3198	-0.0039576	0.0039576	1.091	-0.0065299	0.0065299	1.1616
-0.019623	0.019623	1.1953	-0.026037	0.026037	1.3208	-0.0039897	0.0039897	1.092	-0.0065669	0.0065669	1.1626
-0.019755	0.019755	1.1963	-0.026133	0.026133	1.3218	-0.0040217	0.0040217	1.093	-0.0066069	0.0066069	1.1636
-0.019883	0.019883	1.1973	-0.026231	0.026231	1.3228	-0.004054	0.004054	1.094	-0.0066441	0.0066441	1.1646
-0.020019	0.020019	1.1983	-0.026326	0.026326	1.3238	-0.0040858	0.0040858	1.095	-0.0066808	0.0066808	1.1656
-0.020149	0.020149	1.1993	-0.026413	0.026413	1.3248	-0.0041186	0.0041186	1.096	-0.0067175	0.0067175	1.1666
-0.020281	0.020281	1.2003	-0.026501	0.026501	1.3258	-0.0041502	0.0041502	1.097	-0.0067552	0.0067552	1.1676
-0.020415	0.020415	1.2013	-0.026611	0.026611	1.3268	-0.0041837	0.0041837	1.098	-0.0067965	0.0067965	1.1686
-0.020545	0.020545	1.2023	-0.026716	0.026716	1.3278	-0.0042167	0.0042167	1.099	-0.0068369	0.0068369	1.1696
-0.020676	0.020676	1.2033	-0.026828	0.026828	1.3288	-0.0042499	0.0042499	1.1	-0.0068762	0.0068762	1.1706
-0.02081	0.02081	1.2043	-0.026938	0.026938	1.3298	-0.0042834	0.0042834	1.101	-0.0069143	0.0069143	1.1716
-0.020944	0.020944	1.2053	-0.027052	0.027052	1.3308	-0.0043172	0.0043172	1.102	-0.0069565	0.0069565	1.1726
-0.021075	0.021075	1.2063	-0.027158	0.027158	1.3318	-0.0043502	0.0043502	1.103	-0.0069954	0.0069954	1.1736
-0.02121	0.02121	1.2073	-0.027255	0.027255	1.3328	-0.0043849	0.0043849	1.104	-0.0070323	0.0070323	1.1746
-0.021346	0.021346	1.2083	-0.027349	0.027349	1.3338	-0.0044181	0.0044181	1.105	-0.0070731	0.0070731	1.1756
-0.021473	0.021473	1.2093	-0.027436	0.027436	1.3348	-0.0044527	0.0044527	1.106	-0.0071124	0.0071124	1.1766
-0.021612	0.021612	1.2103	-0.02752	0.02752	1.3358	-0.0044871	0.0044871	1.107	-0.0071516	0.0071516	1.1776
-0.021742	0.021742	1.2113	-0.027641	0.027641	1.3368	-0.0045237	0.0045237	1.108	-0.007193	0.007193	1.1786
-0.021874	0.021874	1.2123	-0.02775	0.02775	1.3378	-0.0045587	0.0045587	1.109	-0.0072303	0.0072303	1.1796
-0.022002	0.022002	1.2133	-0.027854	0.027854	1.3388	-0.0045918	0.0045918	1.11	-0.0072696	0.0072696	1.1806
-0.022141	0.022141	1.2143	-0.027952	0.027952	1.3398	-0.0046278	0.0046278	1.111	-0.0073067	0.0073067	1.1816
-0.022281	0.022281	1.2153	-0.028068	0.028068	1.3408	-0.0046588	0.0046588	1.112	-0.0073431	0.0073431	1.1826
-0.022415	0.022415	1.2163	-0.028187	0.028187	1.3418	-0.0046925	0.0046925	1.113	-0.0073819	0.0073819	1.1836
-0.02255	0.02255	1.2173	-0.028311	0.028311	1.3428	-0.0047264	0.0047264	1.114	-0.0074199	0.0074199	1.1846
-0.02268	0.02268	1.2183	-0.028443	0.028443	1.3438	-0.0047609	0.0047609	1.115	-0.0074585	0.0074585	1.1856
-0.022815	0.022815	1.2193	-0.02857	0.02857	1.3448	-0.0047942	0.0047942	1.116	-0.0074939	0.0074939	1.1866
-0.022945	0.022945	1.2203	-0.028679	0.028679	1.3458	-0.0048294	0.0048294	1.117	-0.007534	0.007534	1.1876
-0.023078	0.023078	1.2213	-0.028776	0.028776	1.3468	-0.0048631	0.0048631	1.118	-0.007575	0.007575	1.1886
-0.023213	0.023213	1.2223	-0.028854	0.028854	1.3478	-0.0048971	0.0048971	1.119	-0.007613	0.007613	1.1896
-0.023354	0.023354	1.2233	-0.028938	0.028938	1.3488	-0.0049301	0.0049301	1.12	-0.0076536	0.0076536	1.1906
-0.023487	0.023487	1.2243	-0.029033	0.029033	1.3498	-0.0049649	0.0049649	1.121	-0.0076963	0.0076963	1.1916
-0.023619	0.023619	1.2253	-0.029132	0.029132	1.3508	-0.0049988	0.0049988	1.122	-0.0077354	0.0077354	1.1926
-0.023761	0.023761	1.2263	-0.029231	0.029231	1.3518	-0.0050334	0.0050334	1.123	-0.0077727	0.0077727	1.1936
-0.023894	0.023894	1.2273	-0.029342	0.029342	1.3528	-0.0050675	0.0050675	1.124	-0.0078113	0.0078113	1.1946
-0.024024	0.024024	1.2283	-0.029457	0.029457	1.3538	-0.0051026	0.0051026	1.125	-0.0078533	0.0078533	1.1956
-0.02416	0.02416	1.2293	-0.029578	0.029578	1.3548	-0.0051357	0.0051357	1.126	-0.0078908	0.0078908	1.1966
-0.024302	0.024302	1.2303	-0.029699	0.029699	1.3558	-0.0051711	0.0051711	1.127	-0.0079293	0.0079293	1.1976
-0.024433	0.024433	1.2313	-0.029815	0.029815	1.3568	-0.0052048	0.0052048	1.128	-0.0079697	0.0079697	1.1986
-0.024571	0.024571	1.2323	-0.029923	0.029923	1.3578	-0.0052393	0.0052393	1.129	-0.0080102	0.0080102	1.1996
-0.024705	0.024705	1.2333	-0.030043	0.030043	1.3588	-0.0052728	0.0052728	1.13	-0.0080463	0.0080463	1.2006
-0.024843	0.024843	1.2343	-0.030156	0.030156	1.3598	-0.005308	0.005308	1.131	-0.0080861	0.0080861	1.2016
-0.024979	0.024979	1.2353	-0.030265	0.030265	1.3608	-0.0053412	0.0053412	1.132	-0.0081296	0.0081296	1.2026
-0.025113	0.025113	1.2363	-0.03036	0.03036	1.3618	-0.0053756	0.0053756	1.133	-0.0081729	0.0081729	1.2036
-0.025259	0.025259	1.2373	-0.030438	0.030438	1.3628	-0.0054094	0.0054094	1.134	-0.0082119	0.0082119	1.2046
-0.025392	0.025392	1.2383	-0.030518	0.030518	1.3638	-0.0054444	0.0054444	1.135	-0.0082525	0.0082525	1.2056
-0.025527	0.025527	1.2393	-0.030613	0.030613	1.3648	-0.0054779	0.0054779	1.136	-0.0082871	0.0082871	1.2066
-0.025663	0.025663	1.2403	-0.030706	0.030706	1.3658	-0.0055132	0.0055132	1.137	-0.0083245	0.0083245	1.2076
-0.025794	0.025794	1.2413	-0.030803	0.030803	1.3668	-0.0055471	0.0055471	1.138	-0.0083641	0.0083641	1.2086
-0.025943	0.025943	1.2423	-0.030903	0.030903	1.3678	-0.0055823	0.0055823	1.139	-0.0084002	0.0084002	1.2096
-0.026068	0.026068	1.2433	-0.030999	0.030999	1.3688	-0.0056162	0.0056162	1.14	-0.0084441	0.0084441	1.2106
-0.026213	0.026213	1.2443	-0.031115	0.031115	1.3698	-0.0056512	0.0056512	1.141	-0.0084857	0.0084857	1.2116
-0.026344	0.026344	1.2453	-0.031226	0.031226	1.3708	-0.0056851	0.0056851	1.142	-0.0085462	0.0085462	1.2126
-0.026478	0.026478	1.2463	-0.031338	0.031338	1.3718	-0.0057203	0.0057203	1.143	-0.0085888	0.0085888	1.2136
-0.026615	0.026615	1.2473	-0.03146	0.03146	1.3728	-0.0057539	0.0057539	1.144	-0.0086301	0.0086301	1.2146
-0.026745	0.026745	1.2483	-0.031571	0.031571	1.3738	-0.0057877	0.0057877	1.145	-0.0086676	0.0086676	1.2156
-0.026882	0.026882	1.2493	-0.031679	0.031679	1.3748	-0.0058219	0.0058219	1.146	-0.0087094	0.0087094	1.2166
-0.027024	0.027024	1.2503	-0.031791	0.031791	1.3758	-0.0058556	0.0058556	1.147	-0.0087474	0.0087474	1.2176
-0.027161	0.027161	1.2513	-0.031902	0.031902	1.3768	-0.0058894	0.0058894	1.148	-0.0087862	0.0087862	1.2186
-0.027303	0.027303	1.2523	-0.032005	0.032005	1.3778	-0.0059249	0.0059249	1.149	-0.0088329	0.0088329	1.2196
-0.027434	0.027434	1.2533	-0.032098	0.032098	1.3788	-0.005962	0.005962	1.15	-0.0088791	0.0088791	1.2206
-0.027576	0.027576	1.2543	-0.032203	0.032203	1.3798	-0.0059988	0.0059988	1.151	-0.0089241	0.0089241	1.2216
-0.027717	0.027717	1.2553	-0.032308	0.032308	1.3808	-0.0060371	0.0060371	1.152	-0.0089642	0.0089642	1.2226
-0.027849	0.027849	1.2563	-0.032409	0.032409	1.3818	-0.0060753	0.0060753	1.153	-0.0090052	0.0090052	1.2236
-0.027982	0.027982	1.2573	-0.032503	0.032503	1.3828	-0.0061138	0.0061138	1.154	-0.0090426	0.0090426	1.2246
-0.028122	0.028122	1.2583	-0.032602	0.032602	1.3838	-0.0061514	0.0061514	1.155	-0.0090851	0.0090851	1.2256
-0.028263	0.028263	1.2593	-0.032705	0.032705	1.3848	-0.0061895	0.0061895	1.156	-0.0091225	0.0091225	1.2266
-0.028409	0.028409	1.2603	-0.032799	0.032799	1.3858	-0.0062262	0.0062262	1.157	-0.009164	0.009164	1.2276
-0.028541	0.028541	1.2613	-0.032891	0.032891	1.3868	-0.0062649	0.0062649	1.158	-0.0092078	0.0092078	1.2286
-0.028685	0.028685	1.2623	-0.032984	0.032984	1.3878	-0.0063011	0.0063011	1.159	-0.0092407	0.0092407	1.2296
-0.028818	0.028818	1.2633	-0.0331	0.0331	1.3888	-0.0063385	0.0063385	1.16	-0.0092786	0.0092786	1.2306
-0.02896	0.02896	1.2643	-0.033233	0.033233	1.3898	-0.0063742	0.0063742	1.161	-0.0093207	0.0093207	1.2316
-0.029091	0.029091	1.2653	-0.033363	0.033363	1.3908	-0.0064111	0.0064111	1.162	-0.0093633	0.0093633	1.2326
-0.029233	0.029233	1.2663	-0.03349	0.03349	1.3918	-0.0064478	0.0064478	1.163	-0.0094068	0.0094068	1.2336
-0.029373	0.029373	1.2673	-0.033602	0.033602	1.3928	-0.0064864	0.0064864	1.164	-0.0094564	0.0094564	1.2346
-0.029514	0.029514	1.2683	-0.033706	0.033706	1.3938	-0.0065238	0.0065238	1.165	-0.0094922	0.0094922	1.2356
-0.029649	0.029649	1.2693	-0.033808	0.033808	1.3948	-0.0065624	0.0065624	1.166	-0.0095367	0.0095367	1.2366
-0.029787	0.029787	1.2703	-0.033927	0.033927	1.3958	-0.0066	0.0066	1.167	-0.0095708	0.0095708	1.2376
-0.029926	0.029926	1.2713	-0.034046	0.034046	1.3968	-0.0066388	0.0066388	1.168	-0.0096051	0.0096051	1.2386
-0.030066	0.030066	1.2723	-0.034165	0.034165	1.3978	-0.0066766	0.0066766	1.169	-0.0096451	0.0096451	1.2396
-0.030202	0.030202	1.2733	-0.034291	0.034291	1.3988	-0.0067143	0.0067143	1.17	-0.009681	0.009681	1.2406
-0.030345	0.030345	1.2743	-0.034425	0.034425	1.3998	-0.0067493	0.0067493	1.171	-0.0097053	0.0097053	1.2416
-0.030483	0.030483	1.2753	-0.034568	0.034568	1.4008	-0.0067863	0.0067863	1.172	-0.0097399	0.0097399	1.2426
-0.030624	0.030624	1.2763	-0.034715	0.034715	1.4018	-0.006823	0.006823	1.173	-0.0097769	0.0097769	1.2436
-0.030766	0.030766	1.2773	-0.034855	0.034855	1.4028	-0.0068607	0.0068607	1.174	-0.0098099	0.0098099	1.2446
-0.030912	0.030912	1.2783	-0.034985	0.034985	1.4038	-0.0068986	0.0068986	1.175	-0.0098403	0.0098403	1.2456
-0.031053	0.031053	1.2793	-0.035101	0.035101	1.4048	-0.0069376	0.0069376	1.176	-0.0098802	0.0098802	1.2466
-0.031191	0.031191	1.2803	-0.03521	0.03521	1.4058	-0.0069761	0.0069761	1.177	-0.0099153	0.0099153	1.2476
-0.03133	0.03133	1.2813	-0.035305	0.035305	1.4068	-0.0070162	0.0070162	1.178	-0.0099553	0.0099553	1.2486
-0.031471	0.031471	1.2823	-0.035413	0.035413	1.4078	-0.007055	0.007055	1.179	-0.0099559	0.0099559	1.2496
-0.031614	0.031614	1.2833	-0.035525	0.035525	1.4088	-0.0070942	0.0070942	1.18	-0.0099195	0.0099195	1.2506
-0.031751	0.031751	1.2843	-0.035652	0.035652	1.4098	-0.0071321	0.0071321	1.181	-0.0099102	0.0099102	1.2516
-0.031894	0.031894	1.2853	-0.035792	0.035792	1.4108	-0.00717	0.00717	1.182	-0.0099394	0.0099394	1.2526
-0.032038	0.032038	1.2863	-0.035938	0.035938	1.4118	-0.0072086	0.0072086	1.183	-0.0099752	0.0099752	1.2536
-0.032178	0.032178	1.2873	-0.036092	0.036092	1.4128	-0.0072487	0.0072487	1.184	-0.0099936	0.0099936	1.2546
-0.03232	0.03232	1.2883	-0.036242	0.036242	1.4138	-0.0072854	0.0072854	1.185	-0.010001	0.010001	1.2556
-0.032467	0.032467	1.2893	-0.036355	0.036355	1.4148	-0.0073242	0.0073242	1.186	-0.009997	0.009997	1.2566
-0.032612	0.032612	1.2903	-0.036488	0.036488	1.4158	-0.007363	0.007363	1.187	-0.0099854	0.0099854	1.2576
-0.032748	0.032748	1.2913	-0.036638	0.036638	1.4168	-0.0074031	0.0074031	1.188	-0.010023	0.010023	1.2586
-0.032895	0.032895	1.2923	-0.036749	0.036749	1.4178	-0.007443	0.007443	1.189	-0.010065	0.010065	1.2596
-0.033043	0.033043	1.2933	-0.03685	0.03685	1.4188	-0.0074829	0.0074829	1.19	-0.010099	0.010099	1.2606
-0.033191	0.033191	1.2943	-0.036981	0.036981	1.4198	-0.0075225	0.0075225	1.191	-0.010133	0.010133	1.2616
-0.03333	0.03333	1.2953	-0.037123	0.037123	1.4208	-0.007562	0.007562	1.192	-0.010166	0.010166	1.2626
-0.033472	0.033472	1.2963	-0.037234	0.037234	1.4218	-0.0076008	0.0076008	1.193	-0.010205	0.010205	1.2636
-0.033615	0.033615	1.2973	-0.037365	0.037365	1.4228	-0.0076394	0.0076394	1.194	-0.010645	0.010645	1.2646
-0.033757	0.033757	1.2983	-0.037519	0.037519	1.4238	-0.0076791	0.0076791	1.195	-0.010778	0.010778	1.2656
-0.033889	0.033889	1.2993	-0.037671	0.037671	1.4248	-0.0077186	0.0077186	1.196	-0.010744	0.010744	1.2666
-0.03402	0.03402	1.3003	-0.037819	0.037819	1.4258	-0.0077599	0.0077599	1.197	-0.010773	0.010773	1.2676
-0.034172	0.034172	1.3013	-0.037955	0.037955	1.4268	-0.0077994	0.0077994	1.198	-0.010741	0.010741	1.2686
-0.034308	0.034308	1.3023	-0.038087	0.038087	1.4278	-0.0078402	0.0078402	1.199	-0.010806	0.010806	1.2696
-0.034454	0.034454	1.3033	-0.03819	0.03819	1.4288	-0.0078795	0.0078795	1.2	-0.010869	0.010869	1.2706
-0.034596	0.034596	1.3043	-0.038306	0.038306	1.4298	-0.0079198	0.0079198	1.201	-0.010926	0.010926	1.2716
-0.034735	0.034735	1.3053	-0.038422	0.038422	1.4308	-0.0079594	0.0079594	1.202	-0.010955	0.010955	1.2726
-0.034887	0.034887	1.3063	-0.038541	0.038541	1.4318	-0.0080007	0.0080007	1.203	-0.010996	0.010996	1.2736
-0.035025	0.035025	1.3073	-0.038642	0.038642	1.4328	-0.0080404	0.0080404	1.204	-0.011025	0.011025	1.2746
-0.035164	0.035164	1.3083	-0.038668	0.038668	1.4338	-0.0080802	0.0080802	1.205	-0.011062	0.011062	1.2756
-0.035304	0.035304	1.3093	-0.038755	0.038755	1.4348	-0.0081158	0.0081158	1.206	-0.011109	0.011109	1.2766
-0.035446	0.035446	1.3103	-0.038709	0.038709	1.4358	-0.0081535	0.0081535	1.207	-0.011164	0.011164	1.2776
-0.035584	0.035584	1.3113	-0.038782	0.038782	1.4368	-0.008194	0.008194	1.208	-0.011198	0.011198	1.2786
-0.035727	0.035727	1.3123	-0.038906	0.038906	1.4378	-0.0082346	0.0082346	1.209	-0.011267	0.011267	1.2796
-0.035863	0.035863	1.3133	-0.038994	0.038994	1.4388	-0.008276	0.008276	1.21	-0.011303	0.011303	1.2806
-0.035959	0.035959	1.3143	-0.039052	0.039052	1.4398	-0.0083201	0.0083201	1.211	-0.011346	0.011346	1.2816
-0.036123	0.036123	1.3153	-0.039195	0.039195	1.4408	-0.0083605	0.0083605	1.212	-0.011398	0.011398	1.2826
-0.036271	0.036271	1.3163	-0.039349	0.039349	1.4418	-0.0084027	0.0084027	1.213	-0.011445	0.011445	1.2836
-0.036404	0.036404	1.3173	-0.039534	0.039534	1.4428	-0.0084439	0.0084439	1.214	-0.011503	0.011503	1.2846
-0.036546	0.036546	1.3183	-0.039663	0.039663	1.4438	-0.0084847	0.0084847	1.215	-0.011553	0.011553	1.2856
-0.036694	0.036694	1.3193	-0.039784	0.039784	1.4448	-0.0085237	0.0085237	1.216	-0.01163	0.01163	1.2866
-0.036834	0.036834	1.3203	-0.039929	0.039929	1.4458	-0.0085623	0.0085623	1.217	-0.011627	0.011627	1.2876
[truncated: 383 more rows]
